# Supplementary material for: Ethyl 5-[(2,3-dimethyl-5-oxo-1-phenyl-2,5-dihydro-1H-pyrazol-4-yl)imino­meth­yl]-3,4-dimethyl-1H-pyrrole-2-carboxyl­ate
Source: Acta Crystallogr Sect E Struct Rep Online. 2009 Jul 18;65(Pt 8):o1933. doi: 10.1107/S1600536809027780 (PMC2977180; doi:10.1107/S1600536809027780)
Supplement: Supplementary file 1 [file e-65-o1933-sup1.cif]

##############################################################################
###                                                                        ###
###        Electronic paper (Acta Crystallographica Section E)             ###
###                                                                        ###
##############################################################################
#                                                                            #
# This CIF contains the data in a paper accepted for publication in Acta     #
# Crystallographica Section E. It conforms to the requirements of Notes      #
# for Authors for Section E, and has been peer reviewed under the auspices   #
# of the IUCr Commission on Journals.                                        #
#                                                                            #
# Full details of the Crystallographic Information File format               #
# are given in the paper "The Crystallographic Information File (CIF):       #
# a New Standard Archive File for Crystallography" by S. R. Hall, F. H.      #
# Allen and I. D. Brown [Acta Cryst. (1991), A47, 655-685].                  #
#                                                                            #
# The current version of the core CIF dictionary is obtainable from          #
# ftp://ftp.iucr.org/pub/cif_core.dic. The current version number is 2.4.    #
#                                                                            #
# Software is freely available for graphical display of the structure(s) in  #
# this CIF.  For information consult the CIF home page http://www.iucr.org/  #
# cif/home.html                                                              #
#                                                                            #
# This file may be used for bona fide research purposes within the           #
# scientific community so long as proper attribution is given to the journal # 
# article from which it was obtained.                                        #
#                                                                            #
##############################################################################
                                             
data_I
_audit_creation_method     SHELXL-97
_chemical_name_systematic
;
Ethyl 5-[(2,3-dimethyl-5-oxo-1-phenyl-2,5-dihydro-1<i>H</i>-pyrazol-4-
yl)iminomethyl]-3,4-dimethyl-1<i>H</i>-pyrrole-2-carboxylate
;
_chemical_name_common     ?
_chemical_formula_moiety     'C21 H24 N4 O3'
_chemical_formula_sum     'C21 H24 N4 O3'
_chemical_formula_iupac     'C21 H24 N4 O3'
_chemical_formula_weight     380.44
_chemical_melting_point     ?
_symmetry_cell_setting     monoclinic
_symmetry_space_group_name_H-M     'P 21/c'
_symmetry_space_group_name_Hall     '-P 2ybc'
loop_
    _symmetry_equiv_pos_as_xyz
    'x, y, z'
    '-x, y+1/2, -z+1/2'
    '-x, -y, -z'
    'x, -y-1/2, z-1/2'
_cell_length_a     13.421(2)
_cell_length_b     20.141(3)
_cell_length_c     7.5477(13)
_cell_angle_alpha     90.00
_cell_angle_beta     96.147(2)
_cell_angle_gamma     90.00
_cell_volume     2028.5(6)
_cell_formula_units_Z     4
_cell_measurement_reflns_used     2702
_cell_measurement_theta_min     2.53
_cell_measurement_theta_max     20.26
_cell_measurement_temperature     296(2)
_exptl_crystal_description     block
_exptl_crystal_colour     yellow
_exptl_crystal_size_max     0.30
_exptl_crystal_size_mid     0.21
_exptl_crystal_size_min     0.08
_exptl_crystal_density_diffrn     1.246
_exptl_crystal_density_meas     ?
_exptl_crystal_density_method     'not measured'
_exptl_crystal_F_000     808
_exptl_absorpt_coefficient_mu     0.085
_exptl_absorpt_correction_type     multi-scan
_exptl_absorpt_process_details     '(SADABS; Bruker, 1997)'
_exptl_absorpt_correction_T_min     0.979
_exptl_absorpt_correction_T_max     0.993
_exptl_special_details
;
;
_diffrn_ambient_temperature     296(2)
_diffrn_radiation_type     MoK\a
_diffrn_radiation_wavelength     0.71073
_diffrn_radiation_source     'fine-focus sealed tube'
_diffrn_radiation_monochromator     graphite
_diffrn_measurement_device_type     'Bruker SMART CCD'
_diffrn_measurement_method     '\f and \w'
_diffrn_reflns_number     23826
_diffrn_reflns_av_R_equivalents     0.0510
_diffrn_reflns_av_sigmaI/netI     0.0438
_diffrn_reflns_theta_min     2.53
_diffrn_reflns_theta_max     27.75
_diffrn_reflns_theta_full     27.75
_diffrn_measured_fraction_theta_max     0.989
_diffrn_measured_fraction_theta_full     0.989
_diffrn_reflns_limit_h_min     -17
_diffrn_reflns_limit_h_max     17
_diffrn_reflns_limit_k_min     -26
_diffrn_reflns_limit_k_max     26
_diffrn_reflns_limit_l_min     -9
_diffrn_reflns_limit_l_max     9
_diffrn_standards_decay_%     0
_refine_special_details
;
Refinement of <i>F</i>^2^ against ALL reflections. The weighted <i>R</i>-factor
<i>wR</i> and goodness of fit <i>S</i> are based on <i>F</i>^2^, conventional
<i>R</i>-factors <i>R</i> are based on <i>F</i>, with <i>F</i> set to zero for
negative <i>F</i>^2^. The threshold expression of <i>F</i>^2^ >
\s(<i>F</i>^2^) is used only for calculating <i>R</i>-factors(gt) <i>etc</i>.
and is not relevant to the choice of reflections for refinement.
<i>R</i>-factors based on <i>F</i>^2^ are statistically about twice as large
as those based on <i>F</i>, and <i>R</i>- factors based on ALL data will be
even larger.
;
_reflns_number_total     4717
_reflns_number_gt     2622
_reflns_threshold_expression     I>2\s(I)
_refine_ls_structure_factor_coef     Fsqd
_refine_ls_matrix_type     full
_refine_ls_R_factor_all     0.1028
_refine_ls_R_factor_gt     0.0498
_refine_ls_wR_factor_gt     0.1235
_refine_ls_wR_factor_ref     0.1488
_refine_ls_goodness_of_fit_ref     1.012
_refine_ls_restrained_S_all     1.012
_refine_ls_number_reflns     4717
_refine_ls_number_parameters     258
_refine_ls_number_restraints     0
_refine_ls_hydrogen_treatment     constr
_refine_ls_weighting_scheme     calc
_refine_ls_weighting_details
           'calc w=1/[\s^2^(Fo^2^)+(0.07P)^2^+0.1292P] where P=(Fo^2^+2Fc^2^)/3'
_atom_sites_solution_hydrogens     geom
_atom_sites_solution_primary     direct
_atom_sites_solution_secondary     difmap
_refine_ls_shift/su_max     0.000
_refine_ls_shift/su_mean     0.001
_refine_diff_density_max     0.202
_refine_diff_density_min     -0.200
_refine_ls_extinction_method     none
_refine_ls_extinction_coef     ?
loop_
    _atom_type_symbol
    _atom_type_description
    _atom_type_scat_dispersion_real
    _atom_type_scat_dispersion_imag
    _atom_type_scat_source
    'C' 'C' 0.0033 0.0016
                         'International Tables Vol C Tables 4.2.6.8 and 6.1.1.4'
    'H' 'H' 0.0000 0.0000
                         'International Tables Vol C Tables 4.2.6.8 and 6.1.1.4'
    'N' 'N' 0.0061 0.0033
                         'International Tables Vol C Tables 4.2.6.8 and 6.1.1.4'
    'O' 'O' 0.0106 0.0060
                         'International Tables Vol C Tables 4.2.6.8 and 6.1.1.4'
_computing_data_collection     'SMART (Bruker, 1997)'
_computing_cell_refinement     'SAINT (Bruker, 1997)'
_computing_data_reduction     'SAINT (Bruker, 1997)'
_computing_structure_solution     'SHELXL97 (Sheldrick, 2008)'
_computing_structure_refinement     'SHELXL97 (Sheldrick, 2008)'
_computing_molecular_graphics     'SHELXTL (Sheldrick, 2008)'
_computing_publication_material     'SHELXTL (Sheldrick, 2008)'
loop_
    _atom_site_type_symbol
    _atom_site_label
    _atom_site_fract_x
    _atom_site_fract_y
    _atom_site_fract_z
    _atom_site_U_iso_or_equiv
    _atom_site_adp_type
    _atom_site_calc_flag
    _atom_site_refinement_flags
    _atom_site_occupancy
    _atom_site_disorder_assembly
    _atom_site_disorder_group
    N N1 0.89926(11) 0.04791(7) 0.2730(2) 0.0489(4) Uani d . 1 . .
    H H1D 0.9557 0.0297 0.3094 0.059 Uiso calc R 1 . .
    O O3 0.73311(9) 0.00819(7) 0.59614(18) 0.0606(4) Uani d . 1 . .
    O O2 0.89663(10) -0.01469(7) 0.60113(19) 0.0637(4) Uani d . 1 . .
    C C3 0.82077(14) 0.01047(9) 0.5289(3) 0.0489(5) Uani d . 1 . .
    N N4 1.09462(11) 0.18926(7) -0.46225(19) 0.0497(4) Uani d . 1 . .
    N N2 0.94408(12) 0.13164(8) -0.1322(2) 0.0525(4) Uani d . 1 . .
    C C11 1.02102(14) 0.14408(9) -0.2378(2) 0.0475(4) Uani d . 1 . .
    C C10 0.95909(14) 0.09456(9) 0.0064(2) 0.0493(5) Uani d . 1 . .
    H H10A 1.0211 0.0744 0.0341 0.059 Uiso calc R 1 . .
    C C4 0.81529(13) 0.04502(9) 0.3599(3) 0.0498(5) Uani d . 1 . .
    C C13 1.00552(14) 0.17709(8) -0.3956(2) 0.0477(4) Uani d . 1 . .
    C C5 0.88044(13) 0.08391(9) 0.1198(2) 0.0491(5) Uani d . 1 . .
    O O1 1.17701(10) 0.11051(8) -0.06507(18) 0.0692(4) Uani d . 1 . .
    N N3 1.16917(11) 0.15719(8) -0.3468(2) 0.0530(4) Uani d . 1 . .
    C C12 1.12710(15) 0.13275(9) -0.1985(2) 0.0514(5) Uani d . 1 . .
    C C21 1.30141(16) 0.23522(10) -0.4062(3) 0.0590(5) Uani d . 1 . .
    H H21 1.2540 0.2680 -0.4377 0.071 Uiso calc R 1 . .
    C C16 1.27191(14) 0.17312(10) -0.3532(2) 0.0525(5) Uani d . 1 . .
    C C6 0.78108(14) 0.10470(10) 0.1085(3) 0.0548(5) Uani d . 1 . .
    C C2 0.73181(15) -0.02886(11) 0.7614(3) 0.0643(6) Uani d . 1 . .
    H H2A 0.7713 -0.0059 0.8577 0.077 Uiso calc R 1 . .
    H H2B 0.7604 -0.0726 0.7489 0.077 Uiso calc R 1 . .
    C C7 0.74006(13) 0.08006(10) 0.2585(3) 0.0568(5) Uani d . 1 . .
    C C17 1.34292(17) 0.12484(11) -0.3051(3) 0.0674(6) Uani d . 1 . .
    H H17 1.3233 0.0831 -0.2693 0.081 Uiso calc R 1 . .
    C C14 0.90956(15) 0.20130(10) -0.4891(3) 0.0620(5) Uani d . 1 . .
    H H14A 0.8951 0.1776 -0.5992 0.093 Uiso calc R 1 . .
    H H14B 0.9149 0.2479 -0.5134 0.093 Uiso calc R 1 . .
    H H14C 0.8566 0.1941 -0.4153 0.093 Uiso calc R 1 . .
    C C8 0.72684(15) 0.14606(12) -0.0377(3) 0.0767(7) Uani d . 1 . .
    H H8A 0.6559 0.1425 -0.0328 0.115 Uiso calc R 1 . .
    H H8B 0.7433 0.1304 -0.1512 0.115 Uiso calc R 1 . .
    H H8C 0.7468 0.1916 -0.0224 0.115 Uiso calc R 1 . .
    C C15 1.10435(16) 0.18288(10) -0.6526(2) 0.0603(5) Uani d . 1 . .
    H H15A 1.0997 0.1369 -0.6861 0.091 Uiso calc R 1 . .
    H H15B 1.1681 0.2002 -0.6772 0.091 Uiso calc R 1 . .
    H H15C 1.0517 0.2074 -0.7195 0.091 Uiso calc R 1 . .
    C C20 1.40162(18) 0.24783(13) -0.4116(3) 0.0772(7) Uani d . 1 . .
    H H20 1.4217 0.2893 -0.4485 0.093 Uiso calc R 1 . .
    C C9 0.63467(16) 0.09116(14) 0.3014(4) 0.0903(9) Uani d . 1 . .
    H H9A 0.6286 0.1353 0.3469 0.135 Uiso calc R 1 . .
    H H9B 0.6189 0.0596 0.3895 0.135 Uiso calc R 1 . .
    H H9C 0.5891 0.0857 0.1954 0.135 Uiso calc R 1 . .
    C C19 1.47261(19) 0.20031(16) -0.3638(4) 0.0883(8) Uani d . 1 . .
    H H19 1.5403 0.2095 -0.3673 0.106 Uiso calc R 1 . .
    C C18 1.44268(19) 0.13905(14) -0.3105(4) 0.0855(8) Uani d . 1 . .
    H H18 1.4905 0.1067 -0.2777 0.103 Uiso calc R 1 . .
    C C1 0.62731(18) -0.03477(16) 0.8013(4) 0.1050(10) Uani d . 1 . .
    H H1A 0.6035 0.0079 0.8348 0.157 Uiso calc R 1 . .
    H H1B 0.6237 -0.0655 0.8976 0.157 Uiso calc R 1 . .
    H H1C 0.5865 -0.0505 0.6976 0.157 Uiso calc R 1 . .
loop_
    _atom_site_aniso_label
    _atom_site_aniso_U_11
    _atom_site_aniso_U_22
    _atom_site_aniso_U_33
    _atom_site_aniso_U_12
    _atom_site_aniso_U_13
    _atom_site_aniso_U_23
    N1 0.0397(8) 0.0527(9) 0.0546(10) -0.0008(7) 0.0066(7) 0.0072(7)
    O3 0.0435(7) 0.0775(9) 0.0624(9) 0.0040(6) 0.0131(6) 0.0224(7)
    O2 0.0434(8) 0.0757(10) 0.0724(10) 0.0066(7) 0.0081(7) 0.0203(7)
    C3 0.0405(10) 0.0491(11) 0.0578(12) -0.0047(8) 0.0087(9) 0.0025(9)
    N4 0.0550(10) 0.0537(9) 0.0399(9) 0.0003(7) 0.0025(7) 0.0056(7)
    N2 0.0564(10) 0.0528(9) 0.0482(9) -0.0069(7) 0.0058(8) 0.0030(8)
    C11 0.0518(11) 0.0460(10) 0.0450(11) -0.0055(8) 0.0061(8) 0.0008(8)
    C10 0.0479(11) 0.0499(11) 0.0500(11) -0.0051(8) 0.0048(9) -0.0004(9)
    C4 0.0383(10) 0.0536(11) 0.0578(12) -0.0046(8) 0.0065(8) 0.0067(9)
    C13 0.0542(11) 0.0418(10) 0.0463(11) -0.0030(8) 0.0018(9) -0.0016(8)
    C5 0.0484(11) 0.0502(11) 0.0483(11) -0.0068(8) 0.0028(8) 0.0020(9)
    O1 0.0629(9) 0.0895(11) 0.0536(9) 0.0007(8) -0.0006(7) 0.0250(8)
    N3 0.0522(10) 0.0610(10) 0.0449(9) 0.0004(8) 0.0015(7) 0.0101(8)
    C12 0.0590(12) 0.0524(11) 0.0425(11) -0.0035(9) 0.0048(9) 0.0066(9)
    C21 0.0619(13) 0.0662(14) 0.0510(12) -0.0007(10) 0.0154(10) 0.0034(10)
    C16 0.0536(12) 0.0608(12) 0.0435(10) -0.0006(9) 0.0078(9) -0.0018(9)
    C6 0.0438(11) 0.0610(12) 0.0580(12) -0.0050(9) -0.0018(9) 0.0093(10)
    C2 0.0563(12) 0.0795(15) 0.0589(13) 0.0055(11) 0.0142(10) 0.0197(11)
    C7 0.0402(10) 0.0644(13) 0.0653(13) -0.0036(9) 0.0033(9) 0.0100(10)
    C17 0.0686(15) 0.0661(14) 0.0673(15) 0.0066(11) 0.0061(11) 0.0011(11)
    C14 0.0622(13) 0.0608(12) 0.0610(13) -0.0004(10) -0.0020(10) 0.0048(10)
    C8 0.0532(13) 0.0964(18) 0.0782(16) -0.0009(12) -0.0035(11) 0.0289(14)
    C15 0.0747(14) 0.0643(13) 0.0417(11) 0.0035(11) 0.0049(10) 0.0040(10)
    C20 0.0709(16) 0.0917(17) 0.0721(16) -0.0158(14) 0.0214(12) 0.0067(13)
    C9 0.0450(13) 0.122(2) 0.105(2) 0.0141(13) 0.0165(13) 0.0387(17)
    C19 0.0566(15) 0.120(2) 0.0905(19) -0.0054(16) 0.0181(13) -0.0016(17)
    C18 0.0608(16) 0.104(2) 0.0924(19) 0.0211(14) 0.0100(13) 0.0017(16)
    C1 0.0648(16) 0.146(3) 0.108(2) -0.0029(16) 0.0275(15) 0.0547(19)
_geom_special_details
;
All e.s.d.'s (except the e.s.d. in the dihedral angle between two l.s. planes)
are estimated using the full covariance matrix. The cell e.s.d.'s are taken
into account individually in the estimation of e.s.d.'s in distances, angles
and torsion angles; correlations between e.s.d.'s in cell parameters are only
used when they are defined by crystal symmetry. An approximate (isotropic)
treatment of cell e.s.d.'s is used for estimating e.s.d.'s involving l.s.
planes.
;
loop_
    _geom_bond_atom_site_label_1
    _geom_bond_atom_site_label_2
    _geom_bond_site_symmetry_2
    _geom_bond_distance
    _geom_bond_publ_flag
    N1 C4 . 1.364(2) ?
    N1 C5 . 1.366(2) ?
    N1 H1D . 0.8600 ?
    O3 C3 . 1.331(2) ?
    O3 C2 . 1.455(2) ?
    O2 C3 . 1.213(2) ?
    C3 C4 . 1.448(3) ?
    N4 C13 . 1.368(2) ?
    N4 N3 . 1.411(2) ?
    N4 C15 . 1.462(2) ?
    N2 C10 . 1.284(2) ?
    N2 C11 . 1.393(2) ?
    C11 C13 . 1.361(2) ?
    C11 C12 . 1.441(3) ?
    C10 C5 . 1.444(3) ?
    C10 H10A . 0.9300 ?
    C4 C7 . 1.392(3) ?
    C13 C14 . 1.483(3) ?
    C5 C6 . 1.392(3) ?
    O1 C12 . 1.233(2) ?
    N3 C12 . 1.396(2) ?
    N3 C16 . 1.422(2) ?
    C21 C20 . 1.374(3) ?
    C21 C16 . 1.384(3) ?
    C21 H21 . 0.9300 ?
    C16 C17 . 1.383(3) ?
    C6 C7 . 1.402(3) ?
    C6 C8 . 1.507(3) ?
    C2 C1 . 1.471(3) ?
    C2 H2A . 0.9700 ?
    C2 H2B . 0.9700 ?
    C7 C9 . 1.501(3) ?
    C17 C18 . 1.374(3) ?
    C17 H17 . 0.9300 ?
    C14 H14A . 0.9600 ?
    C14 H14B . 0.9600 ?
    C14 H14C . 0.9600 ?
    C8 H8A . 0.9600 ?
    C8 H8B . 0.9600 ?
    C8 H8C . 0.9600 ?
    C15 H15A . 0.9600 ?
    C15 H15B . 0.9600 ?
    C15 H15C . 0.9600 ?
    C20 C19 . 1.371(3) ?
    C20 H20 . 0.9300 ?
    C9 H9A . 0.9600 ?
    C9 H9B . 0.9600 ?
    C9 H9C . 0.9600 ?
    C19 C18 . 1.371(4) ?
    C19 H19 . 0.9300 ?
    C18 H18 . 0.9300 ?
    C1 H1A . 0.9600 ?
    C1 H1B . 0.9600 ?
    C1 H1C . 0.9600 ?
loop_
    _geom_angle_atom_site_label_1
    _geom_angle_atom_site_label_2
    _geom_angle_atom_site_label_3
    _geom_angle_site_symmetry_1
    _geom_angle_site_symmetry_3
    _geom_angle
    _geom_angle_publ_flag
    C4 N1 C5 . . 110.02(15) ?
    C4 N1 H1D . . 125.0 ?
    C5 N1 H1D . . 125.0 ?
    C3 O3 C2 . . 115.88(15) ?
    O2 C3 O3 . . 123.23(18) ?
    O2 C3 C4 . . 123.89(17) ?
    O3 C3 C4 . . 112.88(16) ?
    C13 N4 N3 . . 106.31(14) ?
    C13 N4 C15 . . 121.26(15) ?
    N3 N4 C15 . . 115.75(15) ?
    C10 N2 C11 . . 120.64(17) ?
    C13 C11 N2 . . 122.38(17) ?
    C13 C11 C12 . . 108.20(16) ?
    N2 C11 C12 . . 129.10(16) ?
    N2 C10 C5 . . 120.56(18) ?
    N2 C10 H10A . . 119.7 ?
    C5 C10 H10A . . 119.7 ?
    N1 C4 C7 . . 107.58(16) ?
    N1 C4 C3 . . 118.50(16) ?
    C7 C4 C3 . . 133.90(17) ?
    C11 C13 N4 . . 110.59(16) ?
    C11 C13 C14 . . 128.38(18) ?
    N4 C13 C14 . . 120.98(16) ?
    N1 C5 C6 . . 107.48(16) ?
    N1 C5 C10 . . 120.00(16) ?
    C6 C5 C10 . . 132.51(18) ?
    C12 N3 N4 . . 109.60(15) ?
    C12 N3 C16 . . 125.72(15) ?
    N4 N3 C16 . . 120.13(15) ?
    O1 C12 N3 . . 123.51(18) ?
    O1 C12 C11 . . 131.60(17) ?
    N3 C12 C11 . . 104.78(15) ?
    C20 C21 C16 . . 119.1(2) ?
    C20 C21 H21 . . 120.4 ?
    C16 C21 H21 . . 120.4 ?
    C17 C16 C21 . . 120.1(2) ?
    C17 C16 N3 . . 118.44(18) ?
    C21 C16 N3 . . 121.49(18) ?
    C5 C6 C7 . . 107.52(16) ?
    C5 C6 C8 . . 126.55(18) ?
    C7 C6 C8 . . 125.93(18) ?
    O3 C2 C1 . . 108.44(17) ?
    O3 C2 H2A . . 110.0 ?
    C1 C2 H2A . . 110.0 ?
    O3 C2 H2B . . 110.0 ?
    C1 C2 H2B . . 110.0 ?
    H2A C2 H2B . . 108.4 ?
    C4 C7 C6 . . 107.40(16) ?
    C4 C7 C9 . . 126.99(18) ?
    C6 C7 C9 . . 125.61(18) ?
    C18 C17 C16 . . 119.5(2) ?
    C18 C17 H17 . . 120.3 ?
    C16 C17 H17 . . 120.3 ?
    C13 C14 H14A . . 109.5 ?
    C13 C14 H14B . . 109.5 ?
    H14A C14 H14B . . 109.5 ?
    C13 C14 H14C . . 109.5 ?
    H14A C14 H14C . . 109.5 ?
    H14B C14 H14C . . 109.5 ?
    C6 C8 H8A . . 109.5 ?
    C6 C8 H8B . . 109.5 ?
    H8A C8 H8B . . 109.5 ?
    C6 C8 H8C . . 109.5 ?
    H8A C8 H8C . . 109.5 ?
    H8B C8 H8C . . 109.5 ?
    N4 C15 H15A . . 109.5 ?
    N4 C15 H15B . . 109.5 ?
    H15A C15 H15B . . 109.5 ?
    N4 C15 H15C . . 109.5 ?
    H15A C15 H15C . . 109.5 ?
    H15B C15 H15C . . 109.5 ?
    C21 C20 C19 . . 121.2(2) ?
    C21 C20 H20 . . 119.4 ?
    C19 C20 H20 . . 119.4 ?
    C7 C9 H9A . . 109.5 ?
    C7 C9 H9B . . 109.5 ?
    H9A C9 H9B . . 109.5 ?
    C7 C9 H9C . . 109.5 ?
    H9A C9 H9C . . 109.5 ?
    H9B C9 H9C . . 109.5 ?
    C18 C19 C20 . . 119.2(2) ?
    C18 C19 H19 . . 120.4 ?
    C20 C19 H19 . . 120.4 ?
    C19 C18 C17 . . 120.9(2) ?
    C19 C18 H18 . . 119.6 ?
    C17 C18 H18 . . 119.6 ?
    C2 C1 H1A . . 109.5 ?
    C2 C1 H1B . . 109.5 ?
    H1A C1 H1B . . 109.5 ?
    C2 C1 H1C . . 109.5 ?
    H1A C1 H1C . . 109.5 ?
    H1B C1 H1C . . 109.5 ?
loop_
    _geom_torsion_atom_site_label_1
    _geom_torsion_atom_site_label_2
    _geom_torsion_atom_site_label_3
    _geom_torsion_atom_site_label_4
    _geom_torsion_site_symmetry_1
    _geom_torsion_site_symmetry_2
    _geom_torsion_site_symmetry_3
    _geom_torsion_site_symmetry_4
    _geom_torsion
    _geom_torsion_publ_flag
    C2 O3 C3 O2 . . . . -2.1(3) ?
    C2 O3 C3 C4 . . . . 176.86(16) ?
    C10 N2 C11 C13 . . . . 172.78(17) ?
    C10 N2 C11 C12 . . . . -14.5(3) ?
    C11 N2 C10 C5 . . . . 177.46(16) ?
    C5 N1 C4 C7 . . . . 0.3(2) ?
    C5 N1 C4 C3 . . . . -178.24(16) ?
    O2 C3 C4 N1 . . . . 2.1(3) ?
    O3 C3 C4 N1 . . . . -176.84(16) ?
    O2 C3 C4 C7 . . . . -175.9(2) ?
    O3 C3 C4 C7 . . . . 5.1(3) ?
    N2 C11 C13 N4 . . . . 173.11(15) ?
    C12 C11 C13 N4 . . . . -0.9(2) ?
    N2 C11 C13 C14 . . . . -4.2(3) ?
    C12 C11 C13 C14 . . . . -178.26(18) ?
    N3 N4 C13 C11 . . . . 5.04(19) ?
    C15 N4 C13 C11 . . . . 140.06(17) ?
    N3 N4 C13 C14 . . . . -177.38(16) ?
    C15 N4 C13 C14 . . . . -42.4(2) ?
    C4 N1 C5 C6 . . . . 0.0(2) ?
    C4 N1 C5 C10 . . . . 179.11(16) ?
    N2 C10 C5 N1 . . . . -175.74(16) ?
    N2 C10 C5 C6 . . . . 3.1(3) ?
    C13 N4 N3 C12 . . . . -7.40(19) ?
    C15 N4 N3 C12 . . . . -145.27(16) ?
    C13 N4 N3 C16 . . . . -164.82(15) ?
    C15 N4 N3 C16 . . . . 57.3(2) ?
    N4 N3 C12 O1 . . . . -169.83(18) ?
    C16 N3 C12 O1 . . . . -14.0(3) ?
    N4 N3 C12 C11 . . . . 6.73(19) ?
    C16 N3 C12 C11 . . . . 162.58(17) ?
    C13 C11 C12 O1 . . . . 172.6(2) ?
    N2 C11 C12 O1 . . . . -0.9(3) ?
    C13 C11 C12 N3 . . . . -3.6(2) ?
    N2 C11 C12 N3 . . . . -177.11(17) ?
    C20 C21 C16 C17 . . . . 0.6(3) ?
    C20 C21 C16 N3 . . . . -179.38(18) ?
    C12 N3 C16 C17 . . . . 54.9(3) ?
    N4 N3 C16 C17 . . . . -151.52(18) ?
    C12 N3 C16 C21 . . . . -125.1(2) ?
    N4 N3 C16 C21 . . . . 28.4(3) ?
    N1 C5 C6 C7 . . . . -0.3(2) ?
    C10 C5 C6 C7 . . . . -179.24(19) ?
    N1 C5 C6 C8 . . . . 179.8(2) ?
    C10 C5 C6 C8 . . . . 0.8(3) ?
    C3 O3 C2 C1 . . . . -171.5(2) ?
    N1 C4 C7 C6 . . . . -0.5(2) ?
    C3 C4 C7 C6 . . . . 177.7(2) ?
    N1 C4 C7 C9 . . . . -179.3(2) ?
    C3 C4 C7 C9 . . . . -1.1(4) ?
    C5 C6 C7 C4 . . . . 0.5(2) ?
    C8 C6 C7 C4 . . . . -179.6(2) ?
    C5 C6 C7 C9 . . . . 179.3(2) ?
    C8 C6 C7 C9 . . . . -0.7(4) ?
    C21 C16 C17 C18 . . . . -0.1(3) ?
    N3 C16 C17 C18 . . . . 179.88(19) ?
    C16 C21 C20 C19 . . . . -0.7(3) ?
    C21 C20 C19 C18 . . . . 0.4(4) ?
    C20 C19 C18 C17 . . . . 0.1(4) ?
    C16 C17 C18 C19 . . . . -0.3(4) ?
loop_
    _geom_hbond_atom_site_label_D
    _geom_hbond_atom_site_label_H
    _geom_hbond_atom_site_label_A
    _geom_hbond_site_symmetry_A
    _geom_hbond_distance_DH
    _geom_hbond_distance_HA
    _geom_hbond_distance_DA
    _geom_hbond_angle_DHA
    N1 H1D O2 3_756 0.86 2.05 2.880(2) 163.3
data_global
_journal_date_recd_electronic     2009-07-09
_journal_date_accepted     2009-07-15
_journal_name_full     'Acta Crystallographica, Section E'
_journal_year     2009
_journal_volume     65
_journal_issue      8
_journal_page_first     o1933
_journal_page_last     o1933
_journal_paper_category     QO
_journal_coeditor_code     GK2222
_publ_contact_author_name     'Wei-Na Wu'
_publ_contact_author_address
;
Department of Physics and Chemistry
Henan Polytechnic University
Jiaozuo 454000
People's Republic of China
;
_publ_contact_author_email     'wuwn08@hpu.edu.cn'
_publ_contact_author_fax     ?
_publ_contact_author_phone     '86-391-3987818'
_publ_section_title
;\
Ethyl
5-[(2,3-dimethyl-5-oxo-1-phenyl-2,5-dihydro-1<i>H</i>-pyrazol-4-yl)\
iminomethyl]-3,4-dimethyl-1<i>H</i>-pyrrole-2-carboxylate
;
loop_
    _publ_author_name
    _publ_author_footnote
    _publ_author_address
    'Wang, Yuan' .
;
Department of Physics and Chemistry
Henan Polytechnic University
Jiaozuo 454000
People's Republic of China
;
    'Wu, Wei-Na' .
;
Department of Physics and Chemistry
Henan Polytechnic University
Jiaozuo 454000
People's Republic of China
;
    'Wang, Qiu-Fen' .
;
Department of Physics and Chemistry
Henan Polytechnic University
Jiaozuo 454000
People's Republic of China
;
