# Supplementary material for: Ethyl 5-[(2,3-dimethyl-5-oxo-1-phenyl-2,5-dihydro-1H-pyrazol-4-yl)imino­meth­yl]-3,4-dimethyl-1H-pyrrole-2-carboxyl­ate
Source: Acta Crystallogr Sect E Struct Rep Online. 2009 Jul 18;65(Pt 8):o1933. doi: 10.1107/S1600536809027780 (PMC2977180; doi:10.1107/S1600536809027780)
Supplement: Supplementary file 2 [file e-65-o1933-Isup2.hkl]

# 
# h,k,l, Fc-squared, Fo-squared, sigma(Fo-squared) and status flag 
# 
data_I
_shelx_title ' Z in P2(1)/c' 
_shelx_refln_list_code          4 
_shelx_F_calc_maximum      195.82 
_exptl_crystal_F_000       808.00 
_reflns_d_resolution_high  0.7632 
 
loop_ 
 _symmetry_equiv_pos_as_xyz 
 'x, y, z' 
 '-x, y+1/2, -z+1/2' 
 '-x, -y, -z' 
 'x, -y-1/2, z-1/2' 
 
_cell_length_a    13.4211 
_cell_length_b    20.1410 
_cell_length_c     7.5477 
_cell_angle_alpha  90.000 
_cell_angle_beta   96.147 
_cell_angle_gamma  90.000 
 
_shelx_F_squared_multiplier     1.000 
 
loop_ 
 _refln_index_h 
 _refln_index_k 
 _refln_index_l 
 _refln_F_squared_calc 
 _refln_F_squared_meas 
 _refln_F_squared_sigma 
 _refln_observed_status 
   2   0   0     2966.19     2938.55     42.32 o 
   3   0   0      107.84      100.80      3.25 o 
   4   0   0     1137.68     1234.01     19.89 o 
   5   0   0     1990.53     1969.39     30.80 o 
   6   0   0     2056.98     1920.56     30.75 o 
   7   0   0      197.77      225.92      6.91 o 
   8   0   0      635.12      641.02     13.79 o 
   9   0   0      145.43      136.87      7.21 o 
  10   0   0      167.30      171.35      7.39 o 
  11   0   0     2396.92     2394.85     41.14 o 
  12   0   0        8.29       13.53      3.87 o 
  13   0   0      486.24      526.83     17.50 o 
  14   0   0      252.28      279.50     17.23 o 
  15   0   0       15.09        4.07      7.77 o 
  16   0   0        2.73        9.99      9.25 o 
  17   0   0        0.24        7.77     10.36 o 
   2   1   0      482.62      438.88      5.71 o 
   3   1   0     1499.99     1350.90     14.75 o 
   4   1   0     1437.03     1380.50     15.51 o 
   5   1   0      621.78      609.10      8.90 o 
   6   1   0     1308.10     1317.02     15.79 o 
   7   1   0      487.51      505.37      7.96 o 
   8   1   0      117.91      147.09      4.27 o 
   9   1   0       14.64       13.35      2.33 o 
  10   1   0        0.67       -0.86      1.77 o 
  11   1   0       55.78       60.32      3.84 o 
  12   1   0       20.91       19.90      3.44 o 
  13   1   0      152.18      150.88      6.98 o 
  14   1   0       33.80       35.64      5.08 o 
  15   1   0        6.64        2.59      8.29 o 
  16   1   0        0.36       -3.57      5.89 o 
  17   1   0        0.17        9.25     11.11 o 
   1   2   0      383.11      379.71      6.52 o 
   2   2   0     8339.64     7615.07     81.22 o 
   3   2   0      322.89      286.73      5.02 o 
   4   2   0      124.99      122.80      2.81 o 
   5   2   0      302.47      298.21      5.10 o 
   6   2   0      138.96      132.55      4.08 o 
   7   2   0      166.57      178.95      4.33 o 
   8   2   0      286.06      277.57      5.81 o 
   9   2   0       83.59      105.51      4.02 o 
  10   2   0       60.19       59.12      3.52 o 
  11   2   0      261.31      260.56      7.19 o 
  12   2   0        6.22        3.46      2.58 o 
  13   2   0      357.85      363.66     10.22 o 
  14   2   0       82.65       82.72      7.21 o 
  15   2   0        5.92        7.70      5.50 o 
  16   2   0       22.43       13.33     10.73 o 
  17   2   0        2.24        2.96     11.48 o 
   1   3   0     6566.09     6003.98     60.17 o 
   2   3   0       37.98       34.71      1.43 o 
   3   3   0       82.11       72.33      2.27 o 
   4   3   0      934.82      875.91     10.68 o 
   5   3   0     1958.02     1980.08     22.03 o 
   6   3   0       61.65       69.32      2.73 o 
   7   3   0      399.80      480.26      7.74 o 
   8   3   0        3.10        1.69      1.45 o 
   9   3   0        0.87        1.59      1.73 o 
  10   3   0        3.05        1.80      1.91 o 
  11   3   0      163.33      167.95      6.01 o 
  12   3   0        2.74        4.05      2.76 o 
  13   3   0        2.22        1.50      3.00 o 
  14   3   0       32.73       23.94      5.06 o 
  15   3   0       13.28        2.98      5.28 o 
  16   3   0       15.10       31.01      9.59 o 
  17   3   0        1.30       -9.99      9.99 o 
   0   4   0     4218.44     4097.07     58.82 o 
   1   4   0     2611.63     2421.51     25.20 o 
   2   4   0      892.83      754.84      8.99 o 
   3   4   0       58.68       67.26      2.06 o 
   4   4   0      137.59      148.90      3.24 o 
   5   4   0     1291.75     1329.13     15.73 o 
   6   4   0     1890.91     1988.37     25.34 o 
   7   4   0       25.74       31.55      2.26 o 
   8   4   0       63.96       52.67      2.92 o 
   9   4   0       43.87       41.83      2.94 o 
  10   4   0      789.93      810.17     13.49 o 
  11   4   0      157.22      188.90      7.98 o 
  12   4   0       57.95       55.28      4.75 o 
  13   4   0        5.29        5.59      3.25 o 
  14   4   0       77.19       82.85      7.51 o 
  15   4   0        0.36        3.29      5.29 o 
  16   4   0        1.23       -5.22      7.45 o 
  17   4   0        0.87        0.37     10.73 o 
   1   5   0     2008.50     1855.50     19.93 o 
   2   5   0     9988.23     9304.83     93.30 o 
   3   5   0     1032.05      907.49     10.94 o 
   4   5   0     1292.84     1239.62     14.59 o 
   5   5   0      608.27      557.39      8.05 o 
   6   5   0      174.67      176.90      4.21 o 
   7   5   0      313.08      289.05      5.75 o 
   8   5   0       70.90       61.65      3.24 o 
   9   5   0       19.71       18.06      2.32 o 
  10   5   0        5.24        4.62      2.23 o 
  11   5   0        0.16       -2.39      2.39 o 
  12   5   0      513.71      487.66     11.69 o 
  13   5   0      167.51      184.78      8.56 o 
  14   5   0        9.25        8.05      4.48 o 
  15   5   0       11.58       11.94      6.13 o 
  16   5   0        0.04        8.80      6.30 o 
  17   5   0        3.17       -1.86      8.69 o 
   0   6   0     4312.75     4058.02     59.24 o 
   1   6   0     3648.18     3483.13     36.27 o 
   2   6   0       13.81       22.89      1.52 o 
   3   6   0      371.93      354.35      5.53 o 
   4   6   0      395.27      428.06      6.95 o 
   5   6   0      999.50      835.37     11.67 o 
   6   6   0       70.70       58.64      3.60 o 
   7   6   0      524.73      595.04      9.23 o 
   8   6   0       53.26       43.02      2.80 o 
   9   6   0        3.88        3.51      1.89 o 
  10   6   0       27.99       28.46      3.45 o 
  11   6   0      869.10      903.92     17.35 o 
  12   6   0      184.28      186.66      8.26 o 
  13   6   0        7.99        6.12      4.59 o 
  14   6   0        2.08        4.74      4.26 o 
  15   6   0        3.87        6.81      5.34 o 
  16   6   0        7.95        2.56      7.32 o 
   1   7   0      193.55      183.83      3.72 o 
   2   7   0      176.75      180.72      4.08 o 
   3   7   0      299.86      322.72      5.76 o 
   4   7   0     1301.99     1304.05     15.61 o 
   5   7   0     1166.39     1188.63     14.76 o 
   6   7   0        8.26       10.43      1.68 o 
   7   7   0      514.98      518.50      8.50 o 
   8   7   0       79.54       85.86      6.97 o 
   9   7   0      601.35      595.71     11.99 o 
  10   7   0        1.66       -0.96      2.36 o 
  11   7   0       40.86       50.17      4.53 o 
  12   7   0        1.77        1.81      3.73 o 
  13   7   0       51.74       61.81      6.71 o 
  14   7   0        0.78        2.69      4.76 o 
  15   7   0       14.24        7.24      5.01 o 
  16   7   0        0.00       -2.48      5.76 o 
   0   8   0     1121.12     1154.10     19.73 o 
   1   8   0      518.74      572.95     20.22 o 
   2   8   0     1241.02     1149.83     13.98 o 
   3   8   0      138.99      129.45      3.65 o 
   4   8   0       43.20       30.93      2.21 o 
   5   8   0      498.13      497.11      7.83 o 
   6   8   0      102.04      106.39      3.86 o 
   7   8   0       52.16       49.87      2.92 o 
   8   8   0      319.37      331.02      7.46 o 
   9   8   0      244.50      278.17      7.86 o 
  10   8   0      224.60      257.32      8.01 o 
  11   8   0      141.71      147.22     12.36 o 
  12   8   0       19.51       10.03      7.58 o 
  13   8   0       22.16       35.10      5.74 o 
  14   8   0        3.93       15.66      6.32 o 
  15   8   0        1.56        3.43      5.16 o 
  16   8   0        0.70        1.43      6.54 o 
   1   9   0     1182.94     1164.68     14.31 o 
   2   9   0      388.23      357.88      6.12 o 
   3   9   0      445.06      432.33      7.03 o 
   4   9   0        2.85       -0.38      1.37 o 
   5   9   0      224.53      254.71      7.31 o 
   6   9   0        4.45        2.59      1.62 o 
   7   9   0      196.78      199.75      5.69 o 
   8   9   0       39.26       29.66      6.48 o 
   9   9   0      237.72      255.24      7.86 o 
  10   9   0      268.87      270.67     10.79 o 
  11   9   0       26.81       20.56      4.63 o 
  12   9   0       12.73       21.03      5.07 o 
  13   9   0       15.82       25.64      5.56 o 
  14   9   0        9.13       13.73      5.26 o 
  15   9   0        1.33        0.49      4.99 o 
  16   9   0        0.46       -1.00      5.25 o 
   0  10   0      406.08      371.25      9.13 o 
   1  10   0      289.94      245.55      5.04 o 
   2  10   0       17.97       21.50      2.00 o 
   3  10   0      332.98      252.03      5.18 o 
   4  10   0       14.58       13.25      1.81 o 
   5  10   0      206.16      244.18      6.21 o 
   6  10   0       84.57       91.53      3.65 o 
   7  10   0      320.59      336.67     13.91 o 
   8  10   0       37.97       40.11      6.21 o 
   9  10   0       35.25       23.90      3.88 o 
  10  10   0        2.27        3.50      3.44 o 
  11  10   0        4.26       11.15      4.33 o 
  12  10   0        0.07       -0.85      3.86 o 
  13  10   0        3.54        3.17      4.17 o 
  14  10   0        0.69        3.81      4.97 o 
  15  10   0        1.10        1.09      5.37 o 
  16  10   0        6.39        7.78      6.32 o 
   1  11   0        0.76        2.29      1.45 o 
   2  11   0       10.66       15.43      1.91 o 
   3  11   0       93.63       87.79      3.40 o 
   4  11   0       39.48       38.09      2.53 o 
   5  11   0      117.90      118.12      4.01 o 
   6  11   0      347.68      365.69      9.79 o 
   7  11   0      209.78      227.87     10.85 o 
   8  11   0      198.15      208.73      8.21 o 
   9  11   0       23.65       31.43      4.88 o 
  10  11   0        2.21        2.46      3.90 o 
  11  11   0        3.55        6.10      3.85 o 
  12  11   0       29.15       29.43      5.73 o 
  13  11   0        1.54       -0.87      4.34 o 
  14  11   0       17.96       32.93      6.56 o 
  15  11   0        5.38       12.60      5.83 o 
   0  12   0       42.70       55.80      4.21 o 
   1  12   0        0.35       -0.44      1.44 o 
   2  12   0      373.53      394.55      7.19 o 
   3  12   0      123.56      125.82      4.11 o 
   4  12   0      307.49      299.05      7.38 o 
   5  12   0       36.80       32.55      2.56 o 
   6  12   0       10.81       10.89      2.58 o 
   7  12   0      397.05      411.21     11.04 o 
   8  12   0      195.95      193.79      9.35 o 
   9  12   0       66.81       66.15      6.46 o 
  10  12   0        1.35        1.02      3.68 o 
  11  12   0        7.01       10.17      4.31 o 
  12  12   0        1.99        0.47      4.38 o 
  13  12   0        1.98        1.71      4.65 o 
  14  12   0        1.54        3.35      5.29 o 
  15  12   0        1.93       -2.41      5.48 o 
   1  13   0       65.01       55.83      3.09 o 
   2  13   0      166.62      161.27      4.71 o 
   3  13   0       49.09       48.88      3.52 o 
   4  13   0      214.46      210.21      5.68 o 
   5  13   0       13.70       13.72      2.48 o 
   6  13   0       73.93       74.96      5.29 o 
   7  13   0      223.62      233.15     12.06 o 
   8  13   0        2.63        0.59      3.33 o 
   9  13   0      265.40      269.61     19.98 o 
  10  13   0      126.67      122.41     13.66 o 
  11  13   0        1.61        6.93      4.54 o 
  12  13   0        5.72        8.37      4.92 o 
  13  13   0       44.47       41.84      9.77 o 
  14  13   0        2.33       -1.38      5.24 o 
  15  13   0        0.08        3.01      6.00 o 
   0  14   0       41.18       62.10      4.82 o 
   1  14   0       12.59       11.45      2.19 o 
   2  14   0       17.42       22.39      2.97 o 
   3  14   0        0.00       -0.09      1.73 o 
   4  14   0       24.28       26.50      2.66 o 
   5  14   0       66.53       76.17      5.27 o 
   6  14   0        8.16        4.28      2.88 o 
   7  14   0       44.04       54.21      6.57 o 
   8  14   0        0.43       -0.42      3.19 o 
   9  14   0        5.34        6.58      4.21 o 
  10  14   0      109.67      105.19      8.66 o 
  11  14   0        1.06       -0.32      4.23 o 
  12  14   0        0.86       -2.82      4.50 o 
  13  14   0        4.10       11.31      5.42 o 
  14  14   0        1.52       -1.86      5.29 o 
   1  15   0      254.06      234.06      6.01 o 
   2  15   0       62.49       53.52      3.39 o 
   3  15   0       18.68       18.69      2.54 o 
   4  15   0       41.35       40.37      4.23 o 
   5  15   0        0.05       -2.62      2.62 o 
   6  15   0       18.41       20.90      8.65 o 
   7  15   0       61.72       59.78      6.18 o 
   8  15   0       43.33       36.31      5.61 o 
   9  15   0       14.38       12.40      4.65 o 
  10  15   0       25.46       20.47      5.38 o 
  11  15   0        4.95        2.02      4.57 o 
  12  15   0        4.14        1.02      4.82 o 
  13  15   0        0.18       -3.34      5.26 o 
  14  15   0       27.81       39.84      7.89 o 
   0  16   0      106.86      100.36      6.20 o 
   1  16   0       22.00       27.25      2.90 o 
   2  16   0       37.30       40.01      3.22 o 
   3  16   0        1.68        0.89      2.10 o 
   4  16   0       80.03       70.42      6.97 o 
   5  16   0       89.30       88.41      6.02 o 
   6  16   0       52.78       59.37      6.29 o 
   7  16   0        4.85        6.87      4.17 o 
   8  16   0        0.09       -0.60      3.65 o 
   9  16   0       29.04       40.59      6.68 o 
  10  16   0       26.53       20.12      5.58 o 
  11  16   0        2.47        2.10      4.72 o 
  12  16   0       20.22       12.16      5.69 o 
  13  16   0        0.20        3.75      5.59 o 
   1  17   0       11.89       11.46      2.58 o 
   2  17   0       31.63       30.21      4.20 o 
   3  17   0      295.76      312.83      9.95 o 
   4  17   0       10.78        3.28      3.33 o 
   5  17   0        6.12        8.83      3.89 o 
   6  17   0        5.96       -0.42      3.74 o 
   7  17   0       55.32       66.47      6.82 o 
   8  17   0      164.56      182.38     10.67 o 
   9  17   0        6.59        8.66      4.41 o 
  10  17   0       99.71      117.24      9.86 o 
  11  17   0       64.30       57.46      7.88 o 
  12  17   0        4.42        3.63      5.65 o 
  13  17   0        0.28        4.04      5.81 o 
   0  18   0      167.60      196.44     14.11 o 
   1  18   0       24.41       28.12      3.19 o 
   2  18   0      150.37      186.28      6.54 o 
   3  18   0       34.10       43.19      4.79 o 
   4  18   0       30.29       26.18      4.13 o 
   5  18   0       84.36       69.30      6.59 o 
   6  18   0       89.10       96.78      8.66 o 
   7  18   0        2.40        1.71      3.86 o 
   8  18   0       44.99       52.02      7.59 o 
   9  18   0        4.49        4.10      4.65 o 
  10  18   0        4.54        7.52      5.23 o 
  11  18   0        4.22        5.72      5.82 o 
  12  18   0       10.18       17.91      8.76 o 
   1  19   0       48.94       44.10      4.04 o 
   2  19   0       42.08       49.10      5.22 o 
   3  19   0        8.12        2.60      3.96 o 
   4  19   0       58.77       59.91      8.39 o 
   5  19   0        2.28        3.10      3.89 o 
   6  19   0        3.23       -1.25      3.61 o 
   7  19   0        7.01        2.58      4.26 o 
   8  19   0        8.84        4.27      4.33 o 
   9  19   0        2.02       -1.70      4.66 o 
  10  19   0        0.01       -0.77      4.79 o 
  11  19   0        0.52       -5.90      7.53 o 
  12  19   0        5.62       -9.62      9.62 o 
   0  20   0       11.42        0.66      4.10 o 
   1  20   0        5.50        1.19      2.98 o 
   2  20   0        1.95        2.50      3.51 o 
   3  20   0       62.71       52.25      6.18 o 
   4  20   0        5.66        2.15      4.07 o 
   5  20   0       16.42       18.71      5.11 o 
   6  20   0        0.01       -0.68      4.40 o 
   7  20   0       24.11       19.08      5.63 o 
   8  20   0       33.27       46.40      7.06 o 
   9  20   0        2.71        8.80      5.42 o 
  10  20   0        9.18        9.58      7.85 o 
  11  20   0        2.08        1.49      6.01 o 
   1  21   0       16.22       10.45      7.69 o 
   2  21   0        4.03        6.05      3.99 o 
   3  21   0       20.93       30.01      5.50 o 
   4  21   0        3.72        7.96      4.54 o 
   5  21   0        0.69       -3.07      4.30 o 
   6  21   0        4.41       15.78      5.32 o 
   7  21   0        5.44        7.70      6.46 o 
   8  21   0        4.00        1.76      5.38 o 
   9  21   0        0.65       -0.92      5.07 o 
  10  21   0        0.46        0.07      5.60 o 
   0  22   0      135.02      129.54     11.30 o 
   1  22   0       86.01       93.38     14.42 o 
   2  22   0       27.35       28.31      6.36 o 
   3  22   0       12.61        1.90      4.85 o 
   4  22   0        0.02        4.50      4.76 o 
   5  22   0        6.70       10.72      5.19 o 
   6  22   0        0.21       13.56      5.44 o 
   7  22   0        3.92       13.66      6.04 o 
   8  22   0        2.63        1.86      5.72 o 
   9  22   0        4.04       10.20      7.69 o 
   1  23   0        9.03        6.93      6.85 o 
   2  23   0        6.02        9.98      5.79 o 
   3  23   0       23.63       30.38      6.63 o 
   4  23   0       17.16       10.54      6.26 o 
   5  23   0        1.36       -1.32      5.01 o 
   6  23   0       19.45       16.84      7.69 o 
   7  23   0       19.25       19.66      6.33 o 
   8  23   0        8.25       16.89      6.80 o 
   0  24   0        2.80       13.33     11.85 o 
   1  24   0        1.40       -0.37     10.73 o 
   2  24   0        3.45       11.04      7.11 o 
   3  24   0        1.28        4.44      5.52 o 
   4  24   0        9.47        4.50      5.73 o 
   5  24   0        1.22        3.58      6.28 o 
   6  24   0        0.00        7.30      5.82 o 
   7  24   0        0.27        1.67      6.41 o 
   1  25   0       17.83       33.32     14.07 o 
   2  25   0       34.87       35.98      8.90 o 
   3  25   0        8.25        1.04      6.78 o 
   4  25   0        2.33        3.17      6.84 o 
   5  25   0        0.91        2.10      6.11 o 
   2  26   0       13.56       11.85     14.44 o 
 -17   1   1        4.11        0.68      6.17 o 
 -16   1   1        2.43       -0.71      5.02 o 
 -15   1   1        2.74        6.86      4.61 o 
 -14   1   1       10.56        5.19      4.26 o 
 -13   1   1        0.55       -0.41      3.64 o 
 -12   1   1      450.43      393.16     16.11 o 
 -11   1   1      857.90      858.02     14.27 o 
 -10   1   1      532.79      511.32      8.99 o 
  -9   1   1       49.50       48.03      2.86 o 
  -8   1   1       46.92       43.94      2.53 o 
  -7   1   1      933.51      897.58     11.86 o 
  -6   1   1       69.31       71.74      2.54 o 
  -5   1   1     3426.43     3188.24     33.68 o 
  -4   1   1     2491.31     2460.91     26.14 o 
  -3   1   1        3.41        3.09      0.78 o 
  -2   1   1      297.16      284.86      4.88 o 
  -1   1   1     2488.75     2301.37     25.69 o 
   0   1   1     1826.49     1710.71     20.77 o 
   1   1   1     2571.82     2501.14     36.49 o 
   2   1   1     1826.98     1655.72     20.62 o 
   3   1   1     2137.70     1854.53     20.09 o 
   4   1   1      147.95      206.41      4.24 o 
   5   1   1        0.93        0.98      1.08 o 
   6   1   1       66.88       65.03      2.69 o 
   7   1   1      201.23      149.45      5.44 o 
   8   1   1      195.49      189.24      4.94 o 
   9   1   1        3.57        3.45      1.81 o 
  10   1   1       10.02       10.17      2.29 o 
  11   1   1      433.11      437.06      8.98 o 
  12   1   1       32.35       39.25      3.65 o 
  13   1   1       40.28       46.70      4.69 o 
  14   1   1       57.83       66.51      7.82 o 
  15   1   1        0.47        2.96      6.02 o 
 -17   2   1       52.52       74.08     11.62 o 
 -16   2   1        0.03       -0.23      5.21 o 
 -15   2   1        3.18        6.14      4.69 o 
 -14   2   1       31.66       35.09      5.78 o 
 -13   2   1       38.72       43.77      5.08 o 
 -12   2   1       33.59       32.58      3.98 o 
 -11   2   1       43.35       39.02      4.19 o 
 -10   2   1      383.56      419.50      8.64 o 
  -9   2   1      220.53      212.85      5.86 o 
  -8   2   1      488.50      490.77      8.02 o 
  -7   2   1     1090.41     1087.34     13.77 o 
  -6   2   1     3224.41     3413.55     36.45 o 
  -5   2   1     1874.20     1925.83     21.34 o 
  -4   2   1      141.89      146.51      3.99 o 
  -3   2   1       96.13       91.45      2.85 o 
  -2   2   1     1130.82     1117.61     16.11 o 
  -1   2   1     1517.99     1354.85     17.14 o 
   0   2   1     2281.99     2144.51     25.87 o 
   1   2   1     4085.29     3940.77     51.09 o 
   2   2   1     3675.12     3502.90     41.87 o 
   3   2   1      397.66      378.61      5.44 o 
   4   2   1     6248.42     6327.07     64.56 o 
   5   2   1     3077.37     2916.67     31.45 o 
   6   2   1      824.13      855.08     11.44 o 
   7   2   1      371.59      386.05      6.94 o 
   8   2   1      515.48      543.45      9.04 o 
   9   2   1        1.80        0.30      1.69 o 
  10   2   1       11.18       16.86      2.52 o 
  11   2   1        4.82        6.90      2.42 o 
  12   2   1       18.14        9.75      3.10 o 
  13   2   1        5.26        7.39      3.42 o 
  14   2   1        0.98       -2.89      4.33 o 
  15   2   1       30.53       46.04     21.84 o 
  16   2   1        1.86       -1.11      9.99 o 
 -17   3   1        1.36       13.02      8.61 o 
 -16   3   1        0.99        8.48      5.61 o 
 -15   3   1        2.87       -1.79      6.45 o 
 -14   3   1       38.17       38.80      7.62 o 
 -13   3   1      232.05      219.10     14.89 o 
 -12   3   1      241.40      221.60      7.95 o 
 -11   3   1        4.27        3.56      3.15 o 
 -10   3   1        0.07        3.13      2.04 o 
  -9   3   1     1822.46     1847.38     22.41 o 
  -8   3   1      466.84      540.97      8.59 o 
  -7   3   1        6.48        2.67      1.35 o 
  -6   3   1      122.58      119.32      3.88 o 
  -5   3   1       84.76       80.66      2.60 o 
  -4   3   1     1476.25     1352.44     16.61 o 
  -3   3   1        2.21        6.53      1.33 o 
  -2   3   1      787.59      788.95     12.17 o 
  -1   3   1     6639.58     6096.29     71.34 o 
   0   3   1       49.75       70.34      2.20 o 
   1   3   1    10829.48    10454.57    120.33 o 
   2   3   1    10774.61    10120.66    142.43 o 
   3   3   1      887.63      822.43      9.98 o 
   4   3   1       43.68       60.79      2.57 o 
   5   3   1      247.88      255.52      5.94 o 
   6   3   1      460.43      485.64      7.66 o 
   7   3   1       27.97       29.32      2.28 o 
   8   3   1       20.86       27.13      2.47 o 
   9   3   1        2.36        2.29      1.75 o 
  10   3   1      128.54      139.35      5.02 o 
  11   3   1        0.09        3.25      2.42 o 
  12   3   1       39.26       39.45      4.16 o 
  13   3   1       93.88       93.58      6.58 o 
  14   3   1       13.68       11.22      4.71 o 
  15   3   1       29.41       34.42      9.81 o 
  16   3   1       31.76       60.33     14.07 o 
 -17   4   1        3.43       -2.52     19.80 o 
 -16   4   1        0.33       -1.80      5.55 o 
 -15   4   1        0.43       10.11      5.43 o 
 -14   4   1       16.72        8.31      4.01 o 
 -13   4   1      117.93      105.02      7.78 o 
 -12   4   1       97.80       93.75      5.75 o 
 -11   4   1      450.62      418.16     12.48 o 
 -10   4   1      598.04      597.38     12.22 o 
  -9   4   1        1.37        7.55      2.33 o 
  -8   4   1      202.73      205.66      5.00 o 
  -7   4   1       10.52        7.44      1.55 o 
  -6   4   1        3.68        7.85      1.36 o 
  -5   4   1        0.14       -0.58      1.06 o 
  -4   4   1      385.92      338.94      6.64 o 
  -3   4   1      553.10      493.19      8.21 o 
  -2   4   1       52.28       52.49      3.05 o 
  -1   4   1     2044.92     1827.91     20.86 o 
   0   4   1    28728.53    26398.43    260.90 o 
   1   4   1     4332.62     4387.54     51.76 o 
   2   4   1      399.32      391.50      6.89 o 
   3   4   1      258.16      267.39      4.40 o 
   4   4   1        3.22        2.04      1.07 o 
   5   4   1        7.92        5.80      1.34 o 
   6   4   1      200.59      195.84      4.49 o 
   7   4   1      262.86      297.48      6.13 o 
   8   4   1      695.95      676.74     10.51 o 
   9   4   1       24.97       22.37      2.47 o 
  10   4   1      335.03      338.91      7.49 o 
  11   4   1      276.47      258.60     10.13 o 
  12   4   1       56.01       59.37      5.34 o 
  13   4   1        3.54        3.33      3.98 o 
  14   4   1        8.21        1.03      4.48 o 
  15   4   1        0.01       -1.50      6.00 o 
  16   4   1        1.99       -2.36      7.17 o 
 -17   5   1        1.18       -6.38     12.59 o 
 -16   5   1       13.45        3.68      8.70 o 
 -15   5   1        0.03       -3.83      3.83 o 
 -14   5   1       55.38       58.88      7.45 o 
 -13   5   1       36.73       40.79      4.49 o 
 -12   5   1      130.00      137.12      7.95 o 
 -11   5   1      253.11      240.94      8.86 o 
 -10   5   1      145.90      143.75      6.09 o 
  -9   5   1      170.72      170.63      6.14 o 
  -8   5   1        6.46        6.23      1.84 o 
  -7   5   1     1055.21     1155.04     14.63 o 
  -6   5   1      128.17      138.88      3.44 o 
  -5   5   1      188.48      240.97      4.93 o 
  -4   5   1        7.14        1.67      1.45 o 
  -3   5   1     2352.18     2274.03     29.03 o 
  -2   5   1        7.82       11.69      1.58 o 
  -1   5   1      437.02      458.50      6.57 o 
   0   5   1    35708.31    32913.77    325.27 o 
   1   5   1    38347.34    36459.31    383.57 o 
   2   5   1       45.48       63.95      3.25 o 
   3   5   1     1178.22     1280.18     14.87 o 
   4   5   1        0.00        0.68      2.08 o 
   5   5   1     1852.20     1848.50     21.22 o 
   6   5   1      272.02      309.16      5.82 o 
   7   5   1      653.71      653.66      9.92 o 
   8   5   1      101.70      105.79      3.99 o 
   9   5   1       73.12       82.66      3.92 o 
  10   5   1      277.31      288.66      7.46 o 
  11   5   1      194.54      177.30      7.84 o 
  12   5   1      222.12      240.59     10.72 o 
  13   5   1       52.87       69.62      7.09 o 
  14   5   1      106.63      120.09     15.92 o 
  15   5   1       22.41       28.51      6.32 o 
  16   5   1        6.90        5.09      7.58 o 
 -17   6   1        0.00       17.03     15.18 o 
 -16   6   1        1.21        0.93      7.05 o 
 -15   6   1        2.17       -0.86      5.16 o 
 -14   6   1        8.79        9.79      3.97 o 
 -13   6   1       28.56       23.47      4.02 o 
 -12   6   1        0.22        4.79      3.67 o 
 -11   6   1      308.51      307.93      8.90 o 
 -10   6   1        1.56        2.81      2.49 o 
  -9   6   1        1.03       -1.05      2.18 o 
  -8   6   1       47.64       46.52      3.62 o 
  -7   6   1       22.11       26.42      2.33 o 
  -6   6   1      853.81      878.96     12.66 o 
  -5   6   1      644.80      693.80     10.29 o 
  -4   6   1     1897.49     1767.69     23.84 o 
  -3   6   1       57.39       50.24      3.00 o 
  -2   6   1      123.28      130.38      3.15 o 
  -1   6   1      583.95      607.17      7.98 o 
   0   6   1    12812.20    12005.47    120.12 o 
   1   6   1     4412.92     4134.77     45.54 o 
   2   6   1        6.63        1.18      1.08 o 
   3   6   1       89.45       94.25      2.73 o 
   4   6   1      767.44      809.01     10.60 o 
   5   6   1      241.63      252.12      5.01 o 
   6   6   1      329.19      425.87      7.24 o 
   7   6   1       46.60       50.68      2.84 o 
   8   6   1       32.80       32.80      2.67 o 
   9   6   1        2.04        2.41      2.05 o 
  10   6   1       22.53       23.07      3.69 o 
  11   6   1        1.84        0.35      2.98 o 
  12   6   1        1.44        0.71      5.40 o 
  13   6   1      202.56      198.39     10.61 o 
  14   6   1       75.97       63.91      7.44 o 
  15   6   1       11.27        6.67      5.26 o 
  16   6   1       12.11       20.29     19.99 o 
 -16   7   1        6.37        7.87      6.75 o 
 -15   7   1        5.04        6.59      5.85 o 
 -14   7   1        2.27       -0.73      4.10 o 
 -13   7   1       78.63       88.34      6.40 o 
 -12   7   1        0.43        1.34      3.29 o 
 -11   7   1        0.18        1.64      2.70 o 
 -10   7   1      125.62      124.68      6.02 o 
  -9   7   1       23.65       21.11      3.75 o 
  -8   7   1      164.39      161.85      5.92 o 
  -7   7   1     1466.94     1408.74     21.16 o 
  -6   7   1      288.94      342.96      7.31 o 
  -5   7   1       21.01       24.00      2.04 o 
  -4   7   1      710.56      715.64      9.45 o 
  -3   7   1        0.16        0.10      0.89 o 
  -2   7   1      432.22      454.50      6.88 o 
  -1   7   1      621.38      632.02      8.46 o 
   0   7   1        2.88        4.83      1.21 o 
   1   7   1     1279.36     1213.77     14.34 o 
   2   7   1       40.24       36.16      1.94 o 
   3   7   1      536.33      568.68      7.64 o 
   4   7   1      641.83      676.28      9.41 o 
   5   7   1     1223.63     1285.13     15.93 o 
   6   7   1        3.18        4.47      1.52 o 
   7   7   1      231.60      203.45      5.14 o 
   8   7   1        8.15        9.70      2.02 o 
   9   7   1        3.60        0.66      2.23 o 
  10   7   1      314.11      310.06      9.77 o 
  11   7   1       19.13       25.62      4.93 o 
  12   7   1       12.43       15.93      4.51 o 
  13   7   1       15.91       13.44      4.87 o 
  14   7   1      101.81      117.07      9.42 o 
  15   7   1       29.13       23.37      6.22 o 
  16   7   1        0.62       -4.80      5.32 o 
 -16   8   1        0.01       -0.48      5.66 o 
 -15   8   1        0.18        0.20      4.81 o 
 -14   8   1        1.44        3.31      6.73 o 
 -13   8   1       11.45        6.09      3.96 o 
 -12   8   1       39.33       35.51      4.34 o 
 -11   8   1       26.59       26.09      3.75 o 
 -10   8   1        9.09        5.83      3.16 o 
  -9   8   1        7.71        7.21      2.44 o 
  -8   8   1       76.16       88.17      4.71 o 
  -7   8   1      435.64      441.70      9.53 o 
  -6   8   1      245.25      236.97      5.57 o 
  -5   8   1      693.38      642.82      9.11 o 
  -4   8   1      326.49      335.18      6.44 o 
  -3   8   1        6.03       12.09      1.47 o 
  -2   8   1       73.07       78.42      2.62 o 
  -1   8   1       79.88       81.81      4.60 o 
   0   8   1      475.61      475.44      7.13 o 
   1   8   1      216.23      251.19      4.73 o 
   2   8   1        1.01       -0.97      1.15 o 
   3   8   1      202.28      210.26      4.62 o 
   4   8   1      397.44      415.60      9.52 o 
   5   8   1      193.14      212.35      5.18 o 
   6   8   1       31.42       33.70      2.61 o 
   7   8   1       10.69        8.98      1.89 o 
   8   8   1       67.87       70.41      4.46 o 
   9   8   1       20.34       12.77      3.72 o 
  10   8   1      495.75      498.43     19.34 o 
  11   8   1       69.00       77.28      7.02 o 
  12   8   1       17.63       19.97      4.92 o 
  13   8   1        9.27       13.37      4.78 o 
  14   8   1       56.51       64.35      7.67 o 
  15   8   1       22.05       24.55      6.49 o 
  16   8   1        8.16        6.91      6.24 o 
 -16   9   1        1.45        6.76      6.21 o 
 -15   9   1        9.86        9.91      5.06 o 
 -14   9   1        0.02        1.65      4.35 o 
 -13   9   1      106.88       97.90      8.21 o 
 -12   9   1       86.25       90.91      6.99 o 
 -11   9   1        8.62        9.41      3.19 o 
 -10   9   1      100.05      108.84      6.00 o 
  -9   9   1        8.91        5.88      2.70 o 
  -8   9   1       15.05       14.85      2.83 o 
  -7   9   1      113.45       89.64      5.61 o 
  -6   9   1       15.57       14.88      3.67 o 
  -5   9   1     1790.70     1738.84     20.47 o 
  -4   9   1       85.31      102.48      3.10 o 
  -3   9   1      200.41      202.37      4.32 o 
  -2   9   1     1500.49     1439.59     17.17 o 
  -1   9   1     1972.02     1933.87     22.04 o 
   0   9   1      362.61      291.32      5.82 o 
   1   9   1      188.36      215.53     13.06 o 
   2   9   1      563.79      515.97      7.89 o 
   3   9   1      275.85      307.62      5.71 o 
   4   9   1        5.13        2.36      1.43 o 
   5   9   1      119.08      120.75      3.60 o 
   6   9   1      338.07      388.17      7.20 o 
   7   9   1        1.41        1.55      1.90 o 
   8   9   1      174.77      199.86      6.92 o 
   9   9   1        7.74       -0.01      2.63 o 
  10   9   1       79.68       71.69      6.73 o 
  11   9   1       10.95       13.79      4.31 o 
  12   9   1      106.85      123.63     10.79 o 
  13   9   1       42.55       34.36      5.89 o 
  14   9   1        0.01        3.65      4.88 o 
  15   9   1        4.77        2.94      5.14 o 
  16   9   1        0.02        2.57      7.31 o 
 -16  10   1       16.36        7.06      7.41 o 
 -15  10   1        0.41        0.91      5.39 o 
 -14  10   1        4.49        2.50      4.82 o 
 -13  10   1        1.13        2.90      4.14 o 
 -12  10   1       23.55       33.65      5.92 o 
 -11  10   1       31.63       24.68      4.46 o 
 -10  10   1      250.34      245.10      8.46 o 
  -9  10   1       47.67       46.48      4.61 o 
  -8  10   1       30.00       28.03      3.31 o 
  -7  10   1        4.27        4.72      2.27 o 
  -6  10   1       20.58       10.98      2.42 o 
  -5  10   1      230.41      249.64      7.48 o 
  -4  10   1      603.71      612.83      9.10 o 
  -3  10   1        8.73        6.36      1.69 o 
  -2  10   1      678.64      706.82     10.03 o 
  -1  10   1      358.54      373.97      6.48 o 
   0  10   1      607.82      547.80      8.38 o 
   1  10   1      391.67      397.67      8.47 o 
   2  10   1      361.81      352.08      6.36 o 
   3  10   1       29.99       46.76      2.60 o 
   4  10   1        1.86        0.98      1.48 o 
   5  10   1        8.87       14.66      1.94 o 
   6  10   1        1.84        1.13      1.80 o 
   7  10   1        0.05       -0.53      2.21 o 
   8  10   1       42.55       33.38      3.97 o 
   9  10   1        1.74        1.70      3.42 o 
  10  10   1        3.91        1.30      3.36 o 
  11  10   1       59.60       67.72      7.04 o 
  12  10   1      121.16      140.19     13.70 o 
  13  10   1       87.45      100.78      8.99 o 
  14  10   1        0.01        2.86      4.76 o 
  15  10   1        5.65       -1.68      5.09 o 
 -15  11   1       12.70       15.25      6.06 o 
 -14  11   1        6.62        3.46      5.18 o 
 -13  11   1       50.73       48.21      6.87 o 
 -12  11   1        0.02       -1.16      3.73 o 
 -11  11   1       88.49      100.38      9.47 o 
 -10  11   1       42.66       46.09      4.57 o 
  -9  11   1       27.59       21.24      4.33 o 
  -8  11   1      342.39      360.85     13.15 o 
  -7  11   1        0.79        1.61      2.21 o 
  -6  11   1        1.77       -0.54      2.01 o 
  -5  11   1       47.72       39.86      5.78 o 
  -4  11   1       43.11       59.77      2.85 o 
  -3  11   1      149.22      155.90      4.22 o 
  -2  11   1      349.65      309.38      6.01 o 
  -1  11   1       98.82       87.88      3.30 o 
   0  11   1      601.04      616.99      9.88 o 
   1  11   1      533.85      495.58      8.11 o 
   2  11   1      399.19      353.53      6.60 o 
   3  11   1      527.85      550.77      8.82 o 
   4  11   1        2.25        2.19      1.61 o 
   5  11   1      634.13      584.31     10.45 o 
   6  11   1      621.53      626.87     12.33 o 
   7  11   1       41.52       34.83      4.05 o 
   8  11   1       26.63       51.47      5.45 o 
   9  11   1      127.80      139.81      8.54 o 
  10  11   1      128.48      132.01      9.51 o 
  11  11   1      313.90      304.23     12.93 o 
  12  11   1      190.01      179.47     10.97 o 
  13  11   1       40.91       31.75      5.99 o 
  14  11   1       20.20       25.87      8.87 o 
  15  11   1        2.65       -5.39      5.39 o 
 -15  12   1        0.70        7.86      5.79 o 
 -14  12   1        7.16       18.48      5.93 o 
 -13  12   1        0.68        2.35      4.74 o 
 -12  12   1       37.82       38.19      6.24 o 
 -11  12   1       29.23       43.33      6.10 o 
 -10  12   1      108.55      109.76      7.21 o 
  -9  12   1       52.97       49.54      5.10 o 
  -8  12   1      229.03      218.74      7.78 o 
  -7  12   1      113.58      121.67      5.84 o 
  -6  12   1        0.38        0.79      2.28 o 
  -5  12   1       36.84       36.36      4.50 o 
  -4  12   1       26.52       26.53      2.34 o 
  -3  12   1      543.08      540.92      8.84 o 
  -2  12   1      347.34      379.58      7.01 o 
  -1  12   1        0.42        0.90      1.53 o 
   0  12   1      506.61      543.27      8.82 o 
   1  12   1      330.57      305.43     10.58 o 
   2  12   1      102.50      116.40      5.33 o 
   3  12   1      262.55      255.48      5.79 o 
   4  12   1      258.52      260.30      6.46 o 
   5  12   1       55.32       53.68      3.71 o 
   6  12   1        3.74        5.88      2.51 o 
   7  12   1      197.21      219.70      8.50 o 
   8  12   1      215.20      216.02     11.27 o 
   9  12   1        1.74        3.27      3.74 o 
  10  12   1      192.85      199.72     12.82 o 
  11  12   1      116.18      112.38      9.20 o 
  12  12   1       19.66       18.61      5.37 o 
  13  12   1        0.36       -1.11      4.87 o 
  14  12   1        0.22        5.43      5.40 o 
  15  12   1       17.15       18.02      8.50 o 
 -15  13   1        7.55        5.91      6.84 o 
 -14  13   1        1.99       10.27      5.91 o 
 -13  13   1        0.15       -0.10      4.62 o 
 -12  13   1        0.06        5.57      4.62 o 
 -11  13   1        3.66        3.34      4.56 o 
 -10  13   1       21.50       19.60      7.05 o 
  -9  13   1        8.14        8.00      3.40 o 
  -8  13   1       11.68        8.79      3.05 o 
  -7  13   1       13.70       12.56      3.09 o 
  -6  13   1       50.67       47.90      4.10 o 
  -5  13   1      273.24      296.21      8.21 o 
  -4  13   1      145.06      147.08      5.92 o 
  -3  13   1       28.06       35.47      2.65 o 
  -2  13   1      684.39      715.42     15.45 o 
  -1  13   1       55.77       67.71      4.35 o 
   0  13   1        1.14        0.52      1.64 o 
   1  13   1      151.55      173.69      4.91 o 
   2  13   1      195.84      205.29      5.32 o 
   3  13   1       19.50       18.85      2.46 o 
   4  13   1       19.44       13.16      2.80 o 
   5  13   1      120.25      135.68      6.82 o 
   6  13   1      123.33      120.07      9.24 o 
   7  13   1       25.73       32.03      4.94 o 
   8  13   1      382.86      410.20     13.70 o 
   9  13   1      297.50      295.00     13.95 o 
  10  13   1       23.61       19.59      4.99 o 
  11  13   1        3.89        3.75      4.46 o 
  12  13   1        0.03       -3.47      4.92 o 
  13  13   1        9.28       12.17      5.52 o 
  14  13   1        0.95       -0.33      6.05 o 
 -14  14   1        8.76        2.52      5.53 o 
 -13  14   1        5.59        7.80      5.57 o 
 -12  14   1        7.72        8.01      5.25 o 
 -11  14   1        1.10        5.83      4.52 o 
 -10  14   1        5.50        2.51      5.05 o 
  -9  14   1        1.13       -2.31      3.37 o 
  -8  14   1      112.54      116.96      7.20 o 
  -7  14   1       22.96       19.09      3.55 o 
  -6  14   1      103.32       96.34      5.55 o 
  -5  14   1      107.98      103.28      5.42 o 
  -4  14   1        7.50        5.28      2.52 o 
  -3  14   1      131.28      158.47      4.88 o 
  -2  14   1      340.48      365.77      7.84 o 
  -1  14   1       33.11       31.57      2.72 o 
   0  14   1       69.20       67.69      3.51 o 
   1  14   1      107.65      105.24      5.11 o 
   2  14   1       23.45       22.96      2.66 o 
   3  14   1        0.10       -0.36      1.97 o 
   4  14   1       41.47       35.71      3.28 o 
   5  14   1        3.72        0.51      2.39 o 
   6  14   1        0.04       -0.76      3.11 o 
   7  14   1       20.63       20.35      5.35 o 
   8  14   1       24.10       20.50      4.87 o 
   9  14   1       44.96       35.89      5.74 o 
  10  14   1      137.44      148.58     16.51 o 
  11  14   1       91.64       63.14      9.03 o 
  12  14   1       25.30       27.16      6.14 o 
  13  14   1        6.42        0.68      5.21 o 
  14  14   1        1.16       -0.97      5.54 o 
 -14  15   1        6.93       15.85      6.74 o 
 -13  15   1        0.89       -4.55      4.91 o 
 -12  15   1        2.28        5.15      5.20 o 
 -11  15   1       11.00       16.88      5.16 o 
 -10  15   1       21.49       22.06      5.14 o 
  -9  15   1       82.76       84.22      7.60 o 
  -8  15   1       13.58        6.97      3.58 o 
  -7  15   1      144.10      159.78     12.27 o 
  -6  15   1      108.33      118.22      7.28 o 
  -5  15   1        9.44        9.52      3.02 o 
  -4  15   1       10.84        7.33      2.74 o 
  -3  15   1        6.91        3.16      4.03 o 
  -2  15   1       67.62       73.14      3.76 o 
  -1  15   1       19.93       16.44      2.75 o 
   0  15   1       65.84       69.32      3.72 o 
   1  15   1      124.12      108.96      4.38 o 
   2  15   1       74.66       71.95      4.13 o 
   3  15   1      198.58      185.48      6.08 o 
   4  15   1        3.32        1.47      2.40 o 
   5  15   1        2.43        3.53      3.00 o 
   6  15   1        0.23        1.36      3.32 o 
   7  15   1       12.98       17.31      5.93 o 
   8  15   1        3.28        3.60      4.11 o 
   9  15   1       21.63       24.11      5.70 o 
  10  15   1       24.48        7.14      5.45 o 
  11  15   1        0.99        1.90      4.92 o 
  12  15   1        0.08        3.50      4.86 o 
  13  15   1        1.06        9.60      5.59 o 
 -13  16   1        0.25        3.42      5.83 o 
 -12  16   1       11.14       15.66      5.90 o 
 -11  16   1        0.05       -1.71      4.52 o 
 -10  16   1        1.65       -3.93      3.93 o 
  -9  16   1        8.53        0.58      4.16 o 
  -8  16   1        0.45       -1.35      3.90 o 
  -7  16   1       41.11       35.10      4.70 o 
  -6  16   1        1.74       -0.05      3.08 o 
  -5  16   1       45.85       35.91      4.13 o 
  -4  16   1        0.04       -2.36      2.36 o 
  -3  16   1      209.82      216.06      7.52 o 
  -2  16   1        6.10        7.40      2.42 o 
  -1  16   1       79.80       86.80      4.18 o 
   0  16   1       64.83       62.02      3.87 o 
   1  16   1        5.55        6.91      2.38 o 
   2  16   1      202.91      198.07      6.47 o 
   3  16   1        9.05        4.24      2.67 o 
   4  16   1       41.03       38.14      4.36 o 
   5  16   1        5.11        5.91      4.63 o 
   6  16   1        1.81        4.04      3.49 o 
   7  16   1       25.12       21.47      5.03 o 
   8  16   1       50.24       59.49      8.84 o 
   9  16   1       14.10       10.26      4.70 o 
  10  16   1        0.01       -1.59      4.39 o 
  11  16   1        0.14       -0.69      4.92 o 
  12  16   1        0.71       -2.42      4.55 o 
  13  16   1        0.04        3.32      5.79 o 
 -13  17   1       16.08       11.78      6.43 o 
 -12  17   1        4.75        5.07      5.45 o 
 -11  17   1        0.20       -0.23      4.71 o 
 -10  17   1        0.09        2.41      4.68 o 
  -9  17   1       24.78       24.85      6.21 o 
  -8  17   1       10.93        6.59      4.56 o 
  -7  17   1       39.72       31.31      5.72 o 
  -6  17   1        2.10        4.56      3.25 o 
  -5  17   1       15.93       17.67      4.05 o 
  -4  17   1       74.47       77.54      5.39 o 
  -3  17   1       10.54        3.60      2.96 o 
  -2  17   1       51.43       56.44      5.46 o 
  -1  17   1       52.59       57.73      4.88 o 
   0  17   1      204.57      206.25      6.60 o 
   1  17   1       11.30       11.30      2.75 o 
   2  17   1       18.94       13.32      2.85 o 
   3  17   1      280.57      282.95      8.50 o 
   4  17   1        6.56        7.68      4.36 o 
   5  17   1        3.93        2.88      3.48 o 
   6  17   1        0.47        2.82      3.81 o 
   7  17   1       73.24       86.81      7.88 o 
   8  17   1       15.73       14.08      5.00 o 
   9  17   1       14.33       13.89      4.84 o 
  10  17   1       12.77       12.16      5.29 o 
  11  17   1        5.96       10.96      5.68 o 
  12  17   1        0.10        0.60      5.72 o 
 -12  18   1        7.29       19.09      6.37 o 
 -11  18   1        1.48        3.56      5.98 o 
 -10  18   1        0.54       -1.18      4.75 o 
  -9  18   1       22.23       20.65      5.75 o 
  -8  18   1       27.14       29.81      5.85 o 
  -7  18   1       24.51       28.07      5.42 o 
  -6  18   1       28.95       30.33      5.03 o 
  -5  18   1        0.54       -0.04      3.30 o 
  -4  18   1       81.90       89.90      6.46 o 
  -3  18   1       13.71       12.06      3.38 o 
  -2  18   1       29.81       31.93      4.08 o 
  -1  18   1        0.11       -2.04      2.43 o 
   0  18   1      124.71      116.41      5.41 o 
   1  18   1        2.18        0.09      2.49 o 
   2  18   1        8.32        4.65      2.83 o 
   3  18   1      200.35      188.96      7.39 o 
   4  18   1       66.66       72.35      7.16 o 
   5  18   1        1.55        2.44      3.89 o 
   6  18   1       14.09        9.99      4.66 o 
   7  18   1       37.81       29.29      6.63 o 
   8  18   1       44.44       51.82      6.84 o 
   9  18   1       25.40       30.77      6.73 o 
  10  18   1        0.97        1.88      4.92 o 
  11  18   1        4.31        3.65      5.97 o 
  12  18   1        0.23       -2.31      5.71 o 
 -12  19   1        0.16        4.00      6.57 o 
 -11  19   1        0.62       -3.54      5.61 o 
 -10  19   1       46.77       34.14      7.10 o 
  -9  19   1       69.47       79.90      9.81 o 
  -8  19   1        6.34        4.87      4.72 o 
  -7  19   1        6.30       -6.46      6.46 o 
  -6  19   1       34.86       25.41      7.05 o 
  -5  19   1        0.47        6.76      4.60 o 
  -4  19   1       28.34       27.06      4.82 o 
  -3  19   1        8.47        1.55      3.34 o 
  -2  19   1       45.88       39.18      5.34 o 
  -1  19   1        3.31        5.71      3.51 o 
   0  19   1        3.34        0.17      2.61 o 
   1  19   1        0.40       -1.59      2.49 o 
   2  19   1       55.23       56.60      6.90 o 
   3  19   1       23.99       22.03      4.97 o 
   4  19   1        0.00        0.81      3.77 o 
   5  19   1        2.20        2.00      3.97 o 
   6  19   1       17.19       10.53      4.76 o 
   7  19   1        6.89        7.36      4.81 o 
   8  19   1        2.24        4.13      4.60 o 
   9  19   1        0.06       -0.22      4.55 o 
  10  19   1        0.01       -5.10      5.10 o 
  11  19   1        0.07       -2.64      5.30 o 
 -11  20   1       16.53       14.51      6.87 o 
 -10  20   1        3.94       11.77      6.25 o 
  -9  20   1       30.27       25.72      6.63 o 
  -8  20   1        9.74        9.89      5.25 o 
  -7  20   1        3.21        7.31      4.75 o 
  -6  20   1        0.15        4.93      4.52 o 
  -5  20   1        5.71        9.67      4.25 o 
  -4  20   1        3.18        5.27      3.89 o 
  -3  20   1        1.03        8.77      4.36 o 
  -2  20   1        8.63        1.03      3.91 o 
  -1  20   1       24.09       18.19      4.32 o 
   0  20   1        1.42        0.57      3.37 o 
   1  20   1       72.44       68.50      6.21 o 
   2  20   1      127.57      133.09      7.09 o 
   3  20   1       57.50       60.84     12.43 o 
   4  20   1       28.90       27.10      6.73 o 
   5  20   1        5.94       12.94      4.81 o 
   6  20   1        2.61        4.11      5.02 o 
   7  20   1        0.97        1.36      4.46 o 
   8  20   1        0.76       -4.29      4.29 o 
   9  20   1        3.86        2.10      5.03 o 
  10  20   1        0.89        0.84      5.49 o 
 -10  21   1       21.45       23.71      6.88 o 
  -9  21   1        0.18        7.59      5.56 o 
  -8  21   1        4.69        5.40      5.37 o 
  -7  21   1        0.40        2.55      4.82 o 
  -6  21   1        0.32        5.72      4.79 o 
  -5  21   1        1.06       -0.93      4.57 o 
  -4  21   1       10.61        5.08      5.96 o 
  -3  21   1        0.28       -3.94      3.94 o 
  -2  21   1        2.70        1.20      4.06 o 
  -1  21   1        2.20        6.69      4.40 o 
   0  21   1        4.43        4.11      4.26 o 
   1  21   1        8.87        5.75      3.74 o 
   2  21   1       33.13       32.33      7.20 o 
   3  21   1       52.37       55.04      7.96 o 
   4  21   1       12.48       10.34      5.82 o 
   5  21   1        9.84        6.83      4.80 o 
   6  21   1        1.00        4.47      4.85 o 
   7  21   1        1.08        0.32      5.05 o 
   8  21   1        0.72        8.29      5.26 o 
   9  21   1        1.70        2.90      5.41 o 
  10  21   1        1.83       -0.99      6.78 o 
  -9  22   1        1.07       -5.57      5.57 o 
  -8  22   1        7.81        8.19      5.66 o 
  -7  22   1       20.28       13.60      5.63 o 
  -6  22   1        0.48       -0.76      7.37 o 
  -5  22   1        0.97        0.01      5.16 o 
  -4  22   1        2.36       -3.25      4.66 o 
  -3  22   1        2.39       -0.29      4.44 o 
  -2  22   1        0.45       -3.93      4.17 o 
  -1  22   1        0.05       -3.17      4.20 o 
   0  22   1        1.56        8.22      8.10 o 
   1  22   1        1.30        1.08      4.59 o 
   2  22   1        2.14       -4.52      4.52 o 
   3  22   1        1.01       -3.41      4.53 o 
   4  22   1       18.46       30.67     10.63 o 
   5  22   1        3.27        2.25      5.12 o 
   6  22   1        0.78        2.00      5.25 o 
   7  22   1        2.62        5.28      5.67 o 
   8  22   1        1.67        7.89      5.70 o 
   9  22   1       11.23       14.63      6.84 o 
  -8  23   1        0.11       -0.60      6.07 o 
  -7  23   1        7.39        3.35      5.54 o 
  -6  23   1        1.54       -0.71      5.76 o 
  -5  23   1        7.74       13.78      7.00 o 
  -4  23   1       27.76       21.60      6.51 o 
  -3  23   1        2.34        6.36      4.90 o 
  -2  23   1        4.82        6.44      4.87 o 
  -1  23   1        1.10        5.26      5.30 o 
   0  23   1        1.34       10.98      6.49 o 
   1  23   1       36.18       17.40     11.48 o 
   2  23   1       24.52       31.19      7.14 o 
   3  23   1        0.05        1.58      5.06 o 
   4  23   1       19.57       12.63      5.81 o 
   5  23   1       51.38       52.94      7.18 o 
   6  23   1       35.96       33.72      7.16 o 
   7  23   1       24.16       27.96      7.01 o 
   8  23   1        2.10        4.81      9.25 o 
  -7  24   1        7.67        7.77      8.88 o 
  -6  24   1        6.05       11.54      7.04 o 
  -5  24   1        4.79       -1.94      5.70 o 
  -4  24   1        0.03        1.05      5.65 o 
  -3  24   1        0.10       -3.54      5.28 o 
  -2  24   1        0.65        5.00      5.97 o 
  -1  24   1        4.51       10.67      6.12 o 
   0  24   1        3.42        8.51     11.11 o 
   1  24   1        0.97       -3.33     10.36 o 
   2  24   1        1.63        8.88     11.48 o 
   3  24   1       48.12       50.40      8.72 o 
   4  24   1       74.70       77.29      8.83 o 
   5  24   1       20.28       24.53      7.67 o 
   6  24   1        0.54        8.15      6.27 o 
  -5  25   1        2.99        3.27      6.40 o 
  -4  25   1        0.12        3.48      6.37 o 
  -3  25   1        0.08       -1.80      6.76 o 
  -2  25   1        0.03        0.88      7.05 o 
  -1  25   1        6.47       16.52      7.60 o 
   0  25   1        2.77       -2.96     11.11 o 
   1  25   1       11.21       13.33     12.59 o 
   2  25   1       10.54       -9.62     10.73 o 
   3  25   1        0.47       -6.66     11.85 o 
   4  25   1        0.08        5.21      7.54 o 
  -2  26   1        0.67       -3.33      9.25 o 
   0  26   1        1.44       -1.85     11.85 o 
   1  26   1       23.83       25.91     15.18 o 
 -17   0   2       33.89       56.50     11.97 o 
 -16   0   2       16.60       20.48      8.53 o 
 -15   0   2        0.05       10.73      7.05 o 
 -14   0   2        1.31       -2.49      5.60 o 
 -13   0   2        1.32       -8.14      8.14 o 
 -12   0   2        0.89        2.30      4.69 o 
 -11   0   2      114.07      112.58     13.88 o 
 -10   0   2       50.79       74.38     11.16 o 
  -9   0   2      125.70      138.07      7.16 o 
  -8   0   2      195.79      195.22      7.69 o 
  -7   0   2     1328.17     1398.94     24.10 o 
  -6   0   2      646.74      740.12     14.13 o 
  -5   0   2      320.23      259.39      6.62 o 
  -4   0   2      319.87      283.28     11.11 o 
  -3   0   2      128.98      123.36      7.08 o 
  -2   0   2    11984.65    11275.60    159.67 o 
  -1   0   2     7725.05     7472.37    106.96 o 
   0   0   2      685.36      691.87     13.25 o 
   1   0   2      273.81      309.24      6.94 o 
   2   0   2     9210.92     8446.78    120.56 o 
   3   0   2     1377.48     1357.95     22.42 o 
   4   0   2       12.47       12.36      2.23 o 
   5   0   2      236.14      250.03      7.11 o 
   6   0   2      734.95      774.57     15.54 o 
   7   0   2     1440.27     1594.27     27.90 o 
   8   0   2     1763.36     1685.30     29.86 o 
   9   0   2      132.87      126.82     12.13 o 
  10   0   2     1223.03     1184.04     38.51 o 
  11   0   2       55.97       39.92      5.96 o 
  12   0   2       53.11       51.66      6.90 o 
  13   0   2        7.90        9.96      6.40 o 
  14   0   2       14.58       18.14      9.99 o 
  15   0   2        9.02       22.58     11.11 o 
 -17   1   2        0.32        2.32      5.82 o 
 -16   1   2        2.50        4.56      5.02 o 
 -15   1   2       14.44       16.35      5.50 o 
 -14   1   2        0.15       -3.62      4.16 o 
 -13   1   2       17.21        5.36      4.26 o 
 -12   1   2       40.17       37.73      5.92 o 
 -11   1   2        4.89        0.87      2.74 o 
 -10   1   2      195.71      195.48      5.98 o 
  -9   1   2      359.66      369.28      8.67 o 
  -8   1   2       70.57       75.44      3.15 o 
  -7   1   2     1099.99     1305.22     16.13 o 
  -6   1   2       10.19        8.51      1.70 o 
  -5   1   2      397.01      342.15      5.58 o 
  -4   1   2     1941.87     2017.33     22.37 o 
  -3   1   2      302.31      305.75      4.97 o 
  -2   1   2      147.54      133.12      4.67 o 
  -1   1   2      870.97      895.29     10.90 o 
   0   1   2     4449.70     4294.84     44.35 o 
   1   1   2     4939.81     4644.41     47.85 o 
   2   1   2      202.05      178.92      3.42 o 
   3   1   2       10.11        7.75      1.22 o 
   4   1   2      109.59       86.31      2.83 o 
   5   1   2       42.98       34.63      2.15 o 
   6   1   2      148.32      148.13      4.11 o 
   7   1   2       57.77       53.82      2.98 o 
   8   1   2        0.28       -1.11      1.65 o 
   9   1   2       24.63       24.50      2.65 o 
  10   1   2        0.62        0.79      2.22 o 
  11   1   2        2.20        3.96      2.72 o 
  12   1   2        0.28       -0.65      3.27 o 
  13   1   2       77.97       88.62      9.68 o 
  14   1   2       11.85       12.28      5.47 o 
  15   1   2        1.05       -1.27      6.38 o 
  16   1   2       24.51       39.24     14.81 o 
 -17   2   2       55.53       76.07      9.30 o 
 -16   2   2        1.02        4.11      5.25 o 
 -15   2   2        1.20        7.08      5.01 o 
 -14   2   2        2.70       -0.69      4.21 o 
 -13   2   2       85.68       79.42      7.25 o 
 -12   2   2       20.63       19.72      4.56 o 
 -11   2   2      184.29      165.74      6.65 o 
 -10   2   2       12.88       14.65      2.84 o 
  -9   2   2        2.23        5.22      2.01 o 
  -8   2   2      686.33      652.46     11.28 o 
  -7   2   2      442.75      455.85      7.30 o 
  -6   2   2     6009.13     6152.22     67.69 o 
  -5   2   2        1.68        4.36      1.45 o 
  -4   2   2       49.97       53.39      2.06 o 
  -3   2   2      545.87      516.27      9.12 o 
  -2   2   2       33.12       30.60      2.14 o 
  -1   2   2     2440.77     2236.56     22.66 o 
   0   2   2     3378.09     3329.43     34.89 o 
   1   2   2     4648.83     4654.35     51.43 o 
   2   2   2      103.51      123.40      3.40 o 
   3   2   2      998.43      966.57     14.55 o 
   4   2   2      882.69      917.90     11.74 o 
   5   2   2     2490.22     2594.48     28.85 o 
   6   2   2        3.32        1.24      1.39 o 
   7   2   2       19.04       34.96      2.93 o 
   8   2   2       36.43       33.64      2.76 o 
   9   2   2       19.87       22.08      2.83 o 
  10   2   2      130.01      129.70      5.54 o 
  11   2   2        7.75       11.13      3.17 o 
  12   2   2        0.31        3.01      3.30 o 
  13   2   2        5.99        4.23      3.87 o 
  14   2   2       10.94       18.54      5.30 o 
  15   2   2        3.90        0.37      8.51 o 
  16   2   2        2.61       -7.77      9.62 o 
 -17   3   2       18.25       18.81      6.66 o 
 -16   3   2        0.03        3.00      5.35 o 
 -15   3   2        2.04       -0.03      4.60 o 
 -14   3   2        6.85       -0.56      6.52 o 
 -13   3   2       45.68       53.29      6.36 o 
 -12   3   2       60.37       43.54      7.65 o 
 -11   3   2       15.22       17.89      3.31 o 
 -10   3   2       20.83       23.00      3.16 o 
  -9   3   2      658.09      678.60     12.85 o 
  -8   3   2      732.47      726.91     11.61 o 
  -7   3   2      106.60      112.12      3.29 o 
  -6   3   2        0.00        0.14      1.19 o 
  -5   3   2      106.86      112.14      2.75 o 
  -4   3   2      162.73      167.69      3.86 o 
  -3   3   2        9.05       12.81      1.63 o 
  -2   3   2     1788.30     1680.00     21.37 o 
  -1   3   2       30.07       31.10      2.61 o 
   0   3   2     3361.74     3263.38     34.32 o 
   1   3   2       33.61       26.67      2.10 o 
   2   3   2      550.86      577.31      9.71 o 
   3   3   2       35.68       40.85      2.25 o 
   4   3   2       26.74       26.38      1.68 o 
   5   3   2       82.57       74.33      3.25 o 
   6   3   2       70.53       80.37      3.12 o 
   7   3   2      232.37      287.20      6.06 o 
   8   3   2        0.54       -0.95      1.59 o 
   9   3   2      134.22      146.65      5.46 o 
  10   3   2      323.52      303.13      8.83 o 
  11   3   2      132.63      125.18      9.03 o 
  12   3   2        2.43       -0.56      2.87 o 
  13   3   2       24.03       26.51      7.92 o 
  14   3   2       38.07       43.74      6.75 o 
  15   3   2        1.34        3.00      6.80 o 
  16   3   2        5.98        4.07      9.99 o 
 -17   4   2       17.14       21.49      7.45 o 
 -16   4   2        1.62        3.80      5.39 o 
 -15   4   2        0.11        1.01      4.51 o 
 -14   4   2        6.63        3.50      4.43 o 
 -13   4   2        3.45       -2.02      3.18 o 
 -12   4   2      106.78       95.64      5.88 o 
 -11   4   2      360.18      351.26     14.90 o 
 -10   4   2      196.47      190.19      8.72 o 
  -9   4   2        2.36       -2.01      2.11 o 
  -8   4   2        3.95        5.83      2.11 o 
  -7   4   2      100.29       91.00      3.48 o 
  -6   4   2      191.27      208.51      4.78 o 
  -5   4   2      817.68      764.55     12.60 o 
  -4   4   2     3349.79     3324.77     41.86 o 
  -3   4   2        9.89        7.64      1.29 o 
  -2   4   2       46.39       49.79      2.29 o 
  -1   4   2      184.20      180.44      4.62 o 
   0   4   2     2402.89     2265.24     24.63 o 
   1   4   2        6.83       13.25      1.79 o 
   2   4   2       93.17      102.35      3.77 o 
   3   4   2       41.24       66.58      3.59 o 
   4   4   2      322.67      339.99      6.08 o 
   5   4   2      279.03      284.19      5.33 o 
   6   4   2       25.60       27.25      3.05 o 
   7   4   2        7.10        9.96      1.76 o 
   8   4   2       41.28       34.62      2.99 o 
   9   4   2      299.95      323.94     10.65 o 
  10   4   2      164.03      127.52      6.30 o 
  11   4   2      122.45      124.14      6.50 o 
  12   4   2      210.16      224.02      9.40 o 
  13   4   2        1.28       10.11      4.61 o 
  14   4   2        7.18        5.66      5.67 o 
  15   4   2        0.33        5.64      6.29 o 
  16   4   2        6.79       14.07     11.11 o 
 -17   5   2        3.06        0.18      6.56 o 
 -16   5   2        0.14        1.44      5.17 o 
 -15   5   2        4.86        1.85      4.72 o 
 -14   5   2        0.19        1.86      3.66 o 
 -13   5   2        9.52       14.66      5.25 o 
 -12   5   2      314.27      309.08      9.51 o 
 -11   5   2      408.76      372.47      9.93 o 
 -10   5   2       89.62       91.07      8.22 o 
  -9   5   2      165.76      175.25      6.56 o 
  -8   5   2       39.46       37.57      3.95 o 
  -7   5   2       46.32       34.26      3.92 o 
  -6   5   2        5.61        9.73      2.05 o 
  -5   5   2      612.27      665.21     11.58 o 
  -4   5   2      418.75      453.34     12.39 o 
  -3   5   2       51.57       49.91      2.36 o 
  -2   5   2       25.19       23.33      1.73 o 
  -1   5   2     2041.99     2048.53     22.63 o 
   0   5   2       73.99       72.12      2.47 o 
   1   5   2      963.42     1001.69     14.21 o 
   2   5   2      135.34      128.94      4.33 o 
   3   5   2     1954.70     1870.56     25.35 o 
   4   5   2       27.33       28.85      2.00 o 
   5   5   2      141.06      137.33      3.55 o 
   6   5   2     1318.86     1280.43     16.22 o 
   7   5   2       46.38       57.00      4.10 o 
   8   5   2       40.02       48.75      4.03 o 
   9   5   2        7.84        1.94      2.40 o 
  10   5   2       23.26       27.12      5.50 o 
  11   5   2       82.48       84.28      6.24 o 
  12   5   2        0.13       -2.32      3.53 o 
  13   5   2       10.56        1.70      3.89 o 
  14   5   2        3.98        4.81      6.72 o 
  15   5   2       11.60       13.64     10.14 o 
  16   5   2        2.74       15.53     11.25 o 
 -16   6   2        6.96        4.95      6.32 o 
 -15   6   2        5.44        1.10      4.90 o 
 -14   6   2        0.01       -4.10      4.10 o 
 -13   6   2       41.58       39.84      4.45 o 
 -12   6   2       19.82       11.73      3.44 o 
 -11   6   2      120.40      103.02      5.90 o 
 -10   6   2        6.54        7.79      2.80 o 
  -9   6   2       58.31       66.34      4.49 o 
  -8   6   2      151.87      149.53      5.77 o 
  -7   6   2      187.24      184.15      6.00 o 
  -6   6   2       24.74       27.30      2.79 o 
  -5   6   2      332.32      404.30      8.48 o 
  -4   6   2     1039.99     1072.75     16.40 o 
  -3   6   2      235.27      252.16      5.15 o 
  -2   6   2       62.50       50.95      2.31 o 
  -1   6   2       54.46       48.13      2.26 o 
   0   6   2       33.11       31.12      3.01 o 
   1   6   2       96.33      108.29      3.64 o 
   2   6   2     2354.06     2454.21     31.93 o 
   3   6   2       34.56       59.73      3.44 o 
   4   6   2      337.95      375.84      9.25 o 
   5   6   2      345.75      396.61      7.66 o 
   6   6   2      493.71      440.45      8.36 o 
   7   6   2      598.26      581.02     11.74 o 
   8   6   2       41.93       39.31      4.26 o 
   9   6   2       28.00       18.33      3.25 o 
  10   6   2        6.70        0.05      2.81 o 
  11   6   2      271.63      269.35     12.93 o 
  12   6   2       90.12       84.61      6.79 o 
  13   6   2        2.28       -1.43      4.18 o 
  14   6   2        0.00       -0.53      5.19 o 
  15   6   2        0.01       -8.02      8.02 o 
  16   6   2        1.18       -5.23      7.11 o 
 -16   7   2       15.26       20.83      9.15 o 
 -15   7   2        7.73        0.59      4.40 o 
 -14   7   2        5.53        1.93      3.75 o 
 -13   7   2        0.91        4.54      3.34 o 
 -12   7   2       39.14       34.37      4.25 o 
 -11   7   2       89.99       89.16      5.70 o 
 -10   7   2     1200.80     1201.25     20.51 o 
  -9   7   2      273.49      289.26      9.07 o 
  -8   7   2      652.96      648.90     12.72 o 
  -7   7   2       93.34      119.67      7.78 o 
  -6   7   2      446.05      441.06      9.39 o 
  -5   7   2       40.27       44.01      4.97 o 
  -4   7   2       32.24       20.60      2.42 o 
  -3   7   2      587.39      546.52      9.62 o 
  -2   7   2      576.41      518.32      7.58 o 
  -1   7   2      944.46      839.94     10.92 o 
   0   7   2       32.32       37.08      2.03 o 
   1   7   2      437.65      479.50      7.95 o 
   2   7   2      909.72      851.95     13.06 o 
   3   7   2     1843.22     2020.09     27.53 o 
   4   7   2     2138.12     2091.06     28.71 o 
   5   7   2      216.41      201.88      7.36 o 
   6   7   2      163.79      176.68      6.20 o 
   7   7   2       56.96       46.78      5.07 o 
   8   7   2      140.29      148.47      6.29 o 
   9   7   2      439.67      433.64     10.67 o 
  10   7   2       16.87       19.18      3.62 o 
  11   7   2      263.37      256.76     14.04 o 
  12   7   2       20.70       16.11      4.89 o 
  13   7   2        6.01        4.39      4.62 o 
  14   7   2       12.71       17.98      6.78 o 
  15   7   2       13.34       21.14      7.31 o 
  16   7   2        0.05        4.26      8.63 o 
 -16   8   2        0.15       10.02      8.61 o 
 -15   8   2        3.41        3.97      5.66 o 
 -14   8   2       30.80       26.06      4.63 o 
 -13   8   2      121.00      134.18      9.85 o 
 -12   8   2       93.15       67.52      5.50 o 
 -11   8   2        4.41        6.93      3.09 o 
 -10   8   2      169.06      164.26      6.88 o 
  -9   8   2      449.38      449.93     10.70 o 
  -8   8   2        0.84       -0.37      2.23 o 
  -7   8   2       57.49       67.76      4.33 o 
  -6   8   2       54.40       50.94      3.73 o 
  -5   8   2       28.70       20.66      2.56 o 
  -4   8   2      579.57      704.89     12.46 o 
  -3   8   2       91.73       97.15      2.93 o 
  -2   8   2     4695.39     4876.87     51.17 o 
  -1   8   2      832.84      859.07     11.81 o 
   0   8   2      136.18      113.31      3.31 o 
   1   8   2       54.90       73.44      3.87 o 
   2   8   2       59.31       63.78      3.63 o 
   3   8   2     1285.02     1270.22     18.08 o 
   4   8   2       49.35       60.05      4.02 o 
   5   8   2       73.31       94.40      5.41 o 
   6   8   2       79.21       68.26      4.07 o 
   7   8   2        0.21       -1.36      2.13 o 
   8   8   2       21.53       16.13      3.06 o 
   9   8   2      199.79      168.66      7.16 o 
  10   8   2       49.71       40.53      4.87 o 
  11   8   2      112.38      126.40      8.05 o 
  12   8   2       92.35       61.92      8.14 o 
  13   8   2       12.82       13.44      5.20 o 
  14   8   2       20.06       23.84      6.89 o 
  15   8   2        1.09       -5.55      5.55 o 
 -16   9   2       18.20       24.32      7.40 o 
 -15   9   2        7.69        9.47      6.20 o 
 -14   9   2        0.01        3.60      3.77 o 
 -13   9   2        5.89        2.21      3.54 o 
 -12   9   2      229.92      224.54      8.85 o 
 -11   9   2        4.34       -0.90      2.94 o 
 -10   9   2      143.54      141.14      6.71 o 
  -9   9   2       20.97       25.37      3.66 o 
  -8   9   2        7.33        1.90      2.38 o 
  -7   9   2        0.10        3.00      2.40 o 
  -6   9   2        0.01        1.28      2.08 o 
  -5   9   2      361.64      401.83      9.04 o 
  -4   9   2       35.59       37.71      2.31 o 
  -3   9   2        0.02        0.63      1.23 o 
  -2   9   2     1819.79     1737.35     21.32 o 
  -1   9   2      231.68      286.23      5.47 o 
   0   9   2      474.79      404.20      6.81 o 
   1   9   2     4664.58     4693.04     49.67 o 
   2   9   2       80.68      114.37      4.02 o 
   3   9   2      537.48      595.66     12.09 o 
   4   9   2        0.37       12.56      7.81 o 
   5   9   2      241.67      244.22      9.66 o 
   6   9   2       89.80       93.72      5.03 o 
   7   9   2       50.78       45.53      4.05 o 
   8   9   2      162.14      141.49      7.62 o 
   9   9   2      429.38      397.47     10.55 o 
  10   9   2        0.02       -0.45      3.03 o 
  11   9   2       29.05       33.40      5.61 o 
  12   9   2       24.71       37.23      9.40 o 
  13   9   2        9.05       12.28      5.29 o 
  14   9   2        3.28        8.63      5.72 o 
  15   9   2        8.55        6.25      6.14 o 
 -16  10   2        0.24        4.31      6.50 o 
 -15  10   2        3.83        3.33      5.96 o 
 -14  10   2       31.31       33.71      6.67 o 
 -13  10   2       36.65       26.55      4.64 o 
 -12  10   2       24.14       36.05      4.74 o 
 -11  10   2       73.92       77.87      5.76 o 
 -10  10   2      136.75      147.83      6.89 o 
  -9  10   2      276.01      267.93      7.87 o 
  -8  10   2      193.46      194.25      7.22 o 
  -7  10   2        5.49        6.32      2.47 o 
  -6  10   2        9.57       12.29      2.59 o 
  -5  10   2        1.02       -1.04      1.89 o 
  -4  10   2        1.64        1.76      1.99 o 
  -3  10   2      118.22      119.32      3.69 o 
  -2  10   2      146.43      148.85      6.07 o 
  -1  10   2      105.65      122.51      6.24 o 
   0  10   2     2714.60     2647.07     29.77 o 
   1  10   2     9121.71     9096.34     93.24 o 
   2  10   2     1628.07     1678.74     20.16 o 
   3  10   2      270.52      289.60      6.47 o 
   4  10   2      400.88      442.26      9.79 o 
   5  10   2        5.59        2.29      2.12 o 
   6  10   2        2.66        1.45      2.54 o 
   7  10   2        3.89        5.85      2.55 o 
   8  10   2        6.08        5.67      3.01 o 
   9  10   2       38.00       33.02      4.57 o 
  10  10   2        0.02        3.40      3.83 o 
  11  10   2       60.52       60.62      8.87 o 
  12  10   2       68.95       87.56      8.36 o 
  13  10   2        0.05        3.09      4.84 o 
  14  10   2       44.45       39.54      7.31 o 
  15  10   2       66.28       82.69     11.96 o 
 -15  11   2        1.46        4.41      5.23 o 
 -14  11   2        0.10       -2.75      4.69 o 
 -13  11   2        1.54        2.24      4.24 o 
 -12  11   2        4.11        8.67      3.76 o 
 -11  11   2        7.70        9.81      3.54 o 
 -10  11   2       47.88       39.13      4.44 o 
  -9  11   2       47.34       39.57      4.17 o 
  -8  11   2       11.39        6.77      3.32 o 
  -7  11   2      364.21      365.95      9.48 o 
  -6  11   2       21.93       22.83      3.38 o 
  -5  11   2        5.49       10.89      2.51 o 
  -4  11   2      532.09      550.32     11.25 o 
  -3  11   2       18.15       13.82      2.08 o 
  -2  11   2      149.01      166.37      6.63 o 
  -1  11   2       77.78       76.39      4.37 o 
   0  11   2      263.75      266.57      6.41 o 
   1  11   2      728.51      658.88     10.60 o 
   2  11   2       41.06       43.81      3.04 o 
   3  11   2       68.46       62.16      4.11 o 
   4  11   2       84.40       70.75      4.42 o 
   5  11   2       32.09       31.03      3.48 o 
   6  11   2       49.71       54.56      4.77 o 
   7  11   2       10.51        7.64      2.64 o 
   8  11   2       26.16       27.35      3.94 o 
   9  11   2        8.40        1.04      3.33 o 
  10  11   2        4.81        9.66      4.22 o 
  11  11   2        0.13       -3.75      3.92 o 
  12  11   2        0.32       -3.67      4.37 o 
  13  11   2        1.49        7.80      5.29 o 
  14  11   2       30.74       45.13      7.53 o 
  15  11   2        9.89        8.86     15.92 o 
 -15  12   2        8.37       10.82      6.15 o 
 -14  12   2        6.60        6.69      5.42 o 
 -13  12   2       20.67       19.55      6.09 o 
 -12  12   2       75.15       98.77      9.84 o 
 -11  12   2        4.93        8.83      3.56 o 
 -10  12   2        7.74        9.73      3.37 o 
  -9  12   2        4.97        1.27      3.86 o 
  -8  12   2      117.37      128.42      8.39 o 
  -7  12   2        5.19        5.21      2.59 o 
  -6  12   2       18.65       14.15      3.10 o 
  -5  12   2       37.25       32.68      4.21 o 
  -4  12   2      170.73      193.82      6.93 o 
  -3  12   2       46.29       61.80      4.10 o 
  -2  12   2       25.16       22.85      2.29 o 
  -1  12   2        2.15        0.55      1.59 o 
   0  12   2      418.68      426.36      7.74 o 
   1  12   2      194.68      223.54      6.86 o 
   2  12   2      330.41      326.07      7.31 o 
   3  12   2      273.31      255.38      7.69 o 
   4  12   2       16.24       10.53      2.63 o 
   5  12   2       21.33       23.46      3.28 o 
   6  12   2        2.23        1.69      2.42 o 
   7  12   2        5.65        7.74      2.90 o 
   8  12   2       94.72       97.40      6.70 o 
   9  12   2        1.70       -0.74      3.49 o 
  10  12   2        0.24        0.56      4.97 o 
  11  12   2        1.99        4.34      4.60 o 
  12  12   2        0.80       -0.88      4.45 o 
  13  12   2       13.33       11.61      5.41 o 
  14  12   2       29.10       34.98     10.69 o 
 -15  13   2        7.18       14.36      6.86 o 
 -14  13   2        0.03       -1.68      5.44 o 
 -13  13   2        0.28        0.78      4.86 o 
 -12  13   2        3.04       -0.65      4.26 o 
 -11  13   2        4.51        3.74      3.87 o 
 -10  13   2        7.61        8.58      3.54 o 
  -9  13   2      156.52      153.91      7.38 o 
  -8  13   2       41.16       42.03      4.57 o 
  -7  13   2      150.74      168.25      7.24 o 
  -6  13   2        2.92        3.79      2.70 o 
  -5  13   2      173.13      183.17      7.48 o 
  -4  13   2      183.63      178.91      7.21 o 
  -3  13   2        2.65       -1.02      2.15 o 
  -2  13   2       11.54        9.19      2.08 o 
  -1  13   2      131.29      151.39      4.69 o 
   0  13   2      768.22      746.75     11.46 o 
   1  13   2      217.89      221.10      6.67 o 
   2  13   2      259.80      227.16      7.22 o 
   3  13   2      287.59      256.26      7.69 o 
   4  13   2      276.68      272.46      8.12 o 
   5  13   2        6.60        7.14      2.69 o 
   6  13   2       36.49       40.88      5.07 o 
   7  13   2       12.97       16.30      3.77 o 
   8  13   2        0.14        5.33      3.60 o 
   9  13   2       24.64       28.12      5.41 o 
  10  13   2       19.32        9.98      4.63 o 
  11  13   2        0.34        2.19      4.30 o 
  12  13   2        0.33        1.00      4.59 o 
  13  13   2        3.97        9.34      6.45 o 
  14  13   2       14.00       18.10      6.51 o 
 -14  14   2        5.89        9.12      6.00 o 
 -13  14   2       31.33       22.58      6.04 o 
 -12  14   2       23.08       16.88      5.55 o 
 -11  14   2        2.98        2.50      3.84 o 
 -10  14   2       14.84       12.80      4.03 o 
  -9  14   2       41.64       38.31      7.70 o 
  -8  14   2       42.93       43.83      4.93 o 
  -7  14   2       37.99       38.73      4.38 o 
  -6  14   2        2.93       -0.37      2.51 o 
  -5  14   2       43.83       30.78      3.76 o 
  -4  14   2       97.41       92.90      5.37 o 
  -3  14   2        4.30        2.72      2.52 o 
  -2  14   2       68.81       66.15      4.07 o 
  -1  14   2      176.39      202.91      5.58 o 
   0  14   2       34.39       42.56      4.27 o 
   1  14   2        4.45        4.58      2.25 o 
   2  14   2      255.38      268.64      7.92 o 
   3  14   2        0.60        5.48      2.59 o 
   4  14   2       24.27       26.94      3.58 o 
   5  14   2      116.46      111.72      6.03 o 
   6  14   2       93.71      102.84      9.33 o 
   7  14   2       62.91       67.07      5.95 o 
   8  14   2       26.11       30.86      5.39 o 
   9  14   2        8.14       -0.58      6.25 o 
  10  14   2        0.08       -0.56      5.82 o 
  11  14   2       55.82       59.77      7.40 o 
  12  14   2       36.26       48.47      7.41 o 
  13  14   2        1.92        5.59      5.77 o 
 -14  15   2        3.60        8.45      6.35 o 
 -13  15   2        0.89        9.11      5.52 o 
 -12  15   2       15.08       22.19      6.08 o 
 -11  15   2       44.53       48.37      8.50 o 
 -10  15   2       23.33       22.98      5.03 o 
  -9  15   2       94.24       99.28      7.27 o 
  -8  15   2        6.26        8.65      3.45 o 
  -7  15   2       40.24       37.87      4.44 o 
  -6  15   2       29.36       31.44      4.10 o 
  -5  15   2        9.53        9.02      3.12 o 
  -4  15   2       45.84       43.69      4.69 o 
  -3  15   2      124.67      128.68      6.18 o 
  -2  15   2       48.56       52.63      4.34 o 
  -1  15   2      211.89      238.48      6.73 o 
   0  15   2       35.63       36.62      3.71 o 
   1  15   2       19.98       19.98      2.95 o 
   2  15   2      495.65      495.48     11.29 o 
   3  15   2      570.13      584.30     12.59 o 
   4  15   2       25.65       26.25      3.57 o 
   5  15   2       10.87       10.18      3.67 o 
   6  15   2        6.16       11.80      3.77 o 
   7  15   2       20.54       24.96      7.48 o 
   8  15   2       76.42       97.24      9.30 o 
   9  15   2        0.46        3.94      4.93 o 
  10  15   2        1.35        6.33      4.81 o 
  11  15   2        2.33        4.80      4.94 o 
  12  15   2       33.58       24.34      6.61 o 
  13  15   2       62.69       69.99     10.15 o 
 -13  16   2        0.09        0.27      5.47 o 
 -12  16   2        1.36        1.61      5.15 o 
 -11  16   2       93.85       97.04      9.03 o 
 -10  16   2       79.78       80.73      8.50 o 
  -9  16   2       25.35       25.45      4.94 o 
  -8  16   2        1.77       -0.48      3.29 o 
  -7  16   2        3.96        2.93      3.22 o 
  -6  16   2        9.75        3.18      3.03 o 
  -5  16   2       56.65       42.54      4.44 o 
  -4  16   2       35.67       34.76      4.12 o 
  -3  16   2       12.67       12.54      3.27 o 
  -2  16   2       56.48       59.67      5.32 o 
  -1  16   2        4.36        3.32      2.65 o 
   0  16   2       36.25       41.08      5.40 o 
   1  16   2        5.72        4.94      2.79 o 
   2  16   2        0.80       -1.62      2.52 o 
   3  16   2       61.72       70.96      5.10 o 
   4  16   2       15.63       13.44      3.32 o 
   5  16   2       12.19        7.15      3.99 o 
   6  16   2       27.48       25.89      4.74 o 
   7  16   2        1.08        6.86      5.34 o 
   8  16   2       12.69       17.59      5.01 o 
   9  16   2        5.09        1.96      4.19 o 
  10  16   2        2.71        9.82      5.16 o 
  11  16   2       32.96       33.58      6.82 o 
  12  16   2       44.29       48.42     11.11 o 
 -13  17   2        1.24        6.11      6.31 o 
 -12  17   2       40.40       35.41      9.24 o 
 -11  17   2       39.08       45.47      7.41 o 
 -10  17   2        9.29        0.32      4.55 o 
  -9  17   2       10.25        0.74      3.79 o 
  -8  17   2        8.83       14.47      4.30 o 
  -7  17   2       18.89       14.90      3.92 o 
  -6  17   2        0.01        0.17      3.06 o 
  -5  17   2        4.37        3.75      3.10 o 
  -4  17   2       12.83       16.11      3.66 o 
  -3  17   2        5.37       11.48      4.03 o 
  -2  17   2        2.35        1.80      3.23 o 
  -1  17   2       20.81       13.54      3.68 o 
   0  17   2        0.04       -2.21      2.54 o 
   1  17   2      149.73      154.82      6.72 o 
   2  17   2       54.54       58.18      4.81 o 
   3  17   2        5.12        0.44      2.99 o 
   4  17   2       10.50        6.75      4.04 o 
   5  17   2      101.60      110.31      7.55 o 
   6  17   2       36.11       35.90      5.60 o 
   7  17   2        0.10       -1.74      3.99 o 
   8  17   2        1.51        0.60      4.22 o 
   9  17   2        0.00       -4.22      4.22 o 
  10  17   2        0.43       -3.65      6.25 o 
  11  17   2       16.31       18.64      6.22 o 
  12  17   2        0.00        0.85      5.69 o 
 -12  18   2        4.53        2.65      5.74 o 
 -11  18   2       12.79        8.46      5.82 o 
 -10  18   2        0.91       -5.66      5.66 o 
  -9  18   2        2.23        1.46      5.50 o 
  -8  18   2        7.17        6.71      4.24 o 
  -7  18   2       14.01        6.40      4.16 o 
  -6  18   2        2.28        0.91      3.42 o 
  -5  18   2        0.16       -3.20      3.20 o 
  -4  18   2       76.09       74.02     10.14 o 
  -3  18   2        6.40        5.02      3.55 o 
  -2  18   2        0.62        3.20      3.28 o 
  -1  18   2       14.07       12.89      3.92 o 
   0  18   2       19.35       16.22      3.89 o 
   1  18   2        2.89        3.32      3.17 o 
   2  18   2      107.54      114.51      6.32 o 
   3  18   2        0.02       -0.74      2.99 o 
   4  18   2       39.10       33.21      5.33 o 
   5  18   2      160.63      227.79     11.33 o 
   6  18   2       98.57      138.48     11.43 o 
   7  18   2       39.35       22.16      5.82 o 
   8  18   2        2.01        0.52      5.56 o 
   9  18   2       18.92       19.16      6.20 o 
  10  18   2       59.96       65.30      8.46 o 
  11  18   2        6.53        4.96      5.25 o 
 -11  19   2        3.35       10.07      6.23 o 
 -10  19   2       20.86       20.88      7.48 o 
  -9  19   2       53.69       45.31      6.94 o 
  -8  19   2       10.52        5.10      4.31 o 
  -7  19   2        0.04       -1.64      3.56 o 
  -6  19   2        2.31        2.70      3.91 o 
  -5  19   2        9.01        7.30      4.53 o 
  -4  19   2       21.12       23.81      4.61 o 
  -3  19   2       11.18       13.24      3.97 o 
  -2  19   2       64.48       63.64      6.43 o 
  -1  19   2        3.05        5.69      4.29 o 
   0  19   2       18.69       21.78      5.20 o 
   1  19   2        0.65       -2.53      3.31 o 
   2  19   2       27.76       25.22      4.05 o 
   3  19   2       65.59       67.91      5.60 o 
   4  19   2      160.23      148.89      8.52 o 
   5  19   2       96.45      105.74      8.75 o 
   6  19   2       26.88       22.75      5.50 o 
   7  19   2       31.77       31.60      6.26 o 
   8  19   2       14.82        6.21      7.80 o 
   9  19   2        0.03       13.35      5.68 o 
  10  19   2        3.51        5.31      6.36 o 
  11  19   2       29.58       29.44      8.33 o 
 -11  20   2        1.05        5.73      6.85 o 
 -10  20   2       21.60       16.42      6.62 o 
  -9  20   2       42.19       39.96      7.85 o 
  -8  20   2        6.23       12.03      7.21 o 
  -7  20   2        5.36       11.16      4.87 o 
  -6  20   2       57.75       73.66      9.35 o 
  -5  20   2       70.58       62.09      6.91 o 
  -4  20   2       16.89       12.53      4.40 o 
  -3  20   2       41.09       51.67      5.85 o 
  -2  20   2        2.58        3.84      3.89 o 
  -1  20   2        3.95        0.55      4.86 o 
   0  20   2       42.02       51.99      6.89 o 
   1  20   2        0.02       -1.20      3.46 o 
   2  20   2       95.80      111.17      9.15 o 
   3  20   2       16.82       16.33      4.11 o 
   4  20   2       32.36       39.13      6.28 o 
   5  20   2        6.55        5.40      4.70 o 
   6  20   2        1.09        2.55      6.09 o 
   7  20   2        1.15       -0.93      4.73 o 
   8  20   2        4.56        3.97      7.05 o 
   9  20   2        3.82        2.26      6.04 o 
  10  20   2        7.97       23.49      9.19 o 
 -10  21   2       36.01       52.96      8.74 o 
  -9  21   2       43.38       71.92      8.91 o 
  -8  21   2       12.01        7.56      5.74 o 
  -7  21   2        4.61        9.16      5.85 o 
  -6  21   2        0.16       -1.04      4.52 o 
  -5  21   2       15.75        9.94      5.02 o 
  -4  21   2        0.09        1.97      4.76 o 
  -3  21   2       48.41       49.86      6.09 o 
  -2  21   2        0.50        2.46      4.21 o 
  -1  21   2        3.23        0.90      4.51 o 
   0  21   2        6.18        7.33      4.88 o 
   1  21   2        4.55        2.09      4.70 o 
   2  21   2       25.27       27.96      5.50 o 
   3  21   2        6.66        4.21      4.56 o 
   4  21   2        0.47        0.26      4.41 o 
   5  21   2        0.45       -2.46      4.56 o 
   6  21   2       13.45       16.96      5.58 o 
   7  21   2       21.63       12.26      5.86 o 
   8  21   2       14.27       11.34      5.87 o 
   9  21   2        7.83        9.27      6.28 o 
  -9  22   2       24.77       29.31      7.18 o 
  -8  22   2        4.20        1.66      6.05 o 
  -7  22   2        9.45       15.39      7.12 o 
  -6  22   2       23.88       30.08      6.76 o 
  -5  22   2       26.33       32.07      8.82 o 
  -4  22   2       38.53       33.72      7.21 o 
  -3  22   2        0.81        4.00      5.37 o 
  -2  22   2        2.17       -1.84      4.59 o 
  -1  22   2        0.33        0.30      4.80 o 
   0  22   2        8.77        4.53      4.98 o 
   1  22   2        7.25        3.38      5.88 o 
   2  22   2        0.86       -3.61      6.32 o 
   3  22   2       16.82       12.76      6.52 o 
   4  22   2       13.60       12.24      5.34 o 
   5  22   2        0.90        8.89      5.28 o 
   6  22   2        2.00        0.34      5.06 o 
   7  22   2        1.59        2.41      5.77 o 
   8  22   2        0.08       -2.37      5.41 o 
  -8  23   2       13.33       34.43     11.48 o 
  -7  23   2       24.97       37.44      8.65 o 
  -6  23   2       21.84       19.60      7.26 o 
  -5  23   2       25.05        2.96      6.04 o 
  -4  23   2        9.30        4.24      5.97 o 
  -3  23   2        0.03        0.58      5.35 o 
  -2  23   2        0.50       -2.21      5.33 o 
  -1  23   2        0.32       -4.23      5.33 o 
   0  23   2        6.64        1.98      7.69 o 
   1  23   2        5.17       12.39      5.64 o 
   2  23   2        2.51       -4.14      8.18 o 
   3  23   2       10.74       17.23      6.69 o 
   4  23   2       49.87       60.93     11.83 o 
   5  23   2        0.04        2.86      5.43 o 
   6  23   2        5.16        3.34      5.62 o 
   7  23   2        7.12       13.58      6.29 o 
  -6  24   2       29.33       21.37      7.04 o 
  -5  24   2       13.43       26.52      8.06 o 
  -4  24   2        0.75       -0.65      5.71 o 
  -3  24   2        0.42       -5.16      5.61 o 
  -2  24   2       10.73        9.86      6.13 o 
  -1  24   2        4.18       -3.47      5.79 o 
   0  24   2       11.10        6.17      6.22 o 
   1  24   2        6.59       -0.36      7.94 o 
   2  24   2        4.57        1.50      9.33 o 
   3  24   2        4.33        4.03      9.81 o 
   4  24   2       14.01       10.58      6.86 o 
   5  24   2        3.55       -1.42      6.17 o 
  -4  25   2        0.53        6.89      8.00 o 
  -3  25   2        4.58        1.72      6.68 o 
  -2  25   2        2.25        7.83      6.69 o 
  -1  25   2        0.06        2.87      6.17 o 
   0  25   2        0.81        9.99     13.70 o 
   1  25   2       12.11       -0.37     12.22 o 
   2  25   2        5.25       11.53      9.58 o 
   3  25   2        0.51       10.34     10.07 o 
 -17   1   3        9.10       22.86      7.05 o 
 -16   1   3        5.03        5.36      5.68 o 
 -15   1   3       10.08        6.25      5.35 o 
 -14   1   3       20.95       13.47      5.15 o 
 -13   1   3        0.15        0.32      5.98 o 
 -12   1   3      260.41      268.76     16.03 o 
 -11   1   3       93.28      118.00      8.74 o 
 -10   1   3       12.33        6.71      2.89 o 
  -9   1   3       16.90       23.83      4.44 o 
  -8   1   3       76.38       85.74      3.40 o 
  -7   1   3      259.06      272.11      7.97 o 
  -6   1   3      141.27      135.10      4.06 o 
  -5   1   3      290.78      334.11      6.08 o 
  -4   1   3     2782.07     2933.08     32.24 o 
  -3   1   3      772.12      776.60     10.65 o 
  -2   1   3        1.06       -0.32      1.26 o 
  -1   1   3      170.58      168.57      4.11 o 
   0   1   3     1589.16     1562.98     18.48 o 
   1   1   3      576.48      548.67      8.18 o 
   2   1   3       67.78       55.35      2.39 o 
   3   1   3      188.31      183.81      4.28 o 
   4   1   3      812.96      792.09     11.08 o 
   5   1   3      314.08      315.78      8.29 o 
   6   1   3      538.11      495.09      8.47 o 
   7   1   3      571.19      632.21     14.63 o 
   8   1   3        3.06        1.59      2.09 o 
   9   1   3      104.98      107.56      5.73 o 
  10   1   3        4.29        7.46      3.28 o 
  11   1   3      125.40      126.73      7.52 o 
  12   1   3       40.85       28.08      5.93 o 
  13   1   3       96.35       87.72      8.43 o 
  14   1   3        3.75        6.06      5.38 o 
  15   1   3        0.97        2.83      6.45 o 
 -17   2   3       10.40       21.68      6.76 o 
 -16   2   3        0.71        3.31      5.29 o 
 -15   2   3        3.18        2.22      4.98 o 
 -14   2   3        4.78        6.63      4.62 o 
 -13   2   3        7.76        8.06      4.31 o 
 -12   2   3       47.23       35.42      5.50 o 
 -11   2   3      110.04      107.77      8.00 o 
 -10   2   3       23.33       27.75      3.53 o 
  -9   2   3     1112.99     1089.26     18.15 o 
  -8   2   3       67.27       71.06      4.18 o 
  -7   2   3      301.98      308.22      5.93 o 
  -6   2   3      368.79      382.88      6.41 o 
  -5   2   3        1.27        3.85      1.41 o 
  -4   2   3       19.99       20.09      1.86 o 
  -3   2   3      119.50      146.21      3.84 o 
  -2   2   3       47.88       51.25      2.78 o 
  -1   2   3      911.33      923.86     12.08 o 
   0   2   3     1431.40     1515.70     17.79 o 
   1   2   3      259.09      353.05      6.10 o 
   2   2   3     1063.28     1032.22     13.17 o 
   3   2   3        7.47        4.38      1.35 o 
   4   2   3      751.81      728.22     10.35 o 
   5   2   3       58.89       51.06      2.76 o 
   6   2   3        0.01        0.95      1.56 o 
   7   2   3       77.95       77.43      5.57 o 
   8   2   3        7.85        6.65      2.31 o 
   9   2   3      223.60      239.02      8.02 o 
  10   2   3        0.20        1.85      3.23 o 
  11   2   3      518.66      477.13     18.88 o 
  12   2   3      119.69      128.36      8.00 o 
  13   2   3        3.61        4.22      5.34 o 
  14   2   3        9.07        8.33      6.19 o 
  15   2   3        0.37       -3.73      8.47 o 
 -17   3   3       25.60       37.42     13.02 o 
 -16   3   3        9.93       15.87      8.76 o 
 -15   3   3        0.00        2.68      6.25 o 
 -14   3   3        5.13       16.35      7.37 o 
 -13   3   3      122.25      133.97     12.34 o 
 -12   3   3       23.97       17.74      6.36 o 
 -11   3   3       65.76       64.52      5.61 o 
 -10   3   3        1.55        2.95      2.48 o 
  -9   3   3        0.54        3.24      2.46 o 
  -8   3   3      122.28      116.73     10.21 o 
  -7   3   3      824.87      867.88     16.53 o 
  -6   3   3     1917.96     2073.02     24.00 o 
  -5   3   3      421.69      436.19      7.16 o 
  -4   3   3      240.83      243.72      4.95 o 
  -3   3   3        4.22        1.32      1.29 o 
  -2   3   3     3810.87     3755.40     40.20 o 
  -1   3   3     4798.24     4562.68     48.14 o 
   0   3   3     1732.60     1626.78     19.09 o 
   1   3   3      199.33      174.65      5.10 o 
   2   3   3       47.20       42.62      2.13 o 
   3   3   3       14.56       12.29      2.23 o 
   4   3   3       92.15      130.42      4.35 o 
   5   3   3      239.32      215.03      5.25 o 
   6   3   3       92.62       89.37      4.10 o 
   7   3   3       11.00        8.84      2.24 o 
   8   3   3      105.57       99.44      5.37 o 
   9   3   3      428.93      431.75     12.54 o 
  10   3   3      208.31      220.31     11.85 o 
  11   3   3      153.72      171.49     13.37 o 
  12   3   3       43.42       39.48      5.37 o 
  13   3   3       34.12       32.87      6.12 o 
  14   3   3        4.88        4.40      5.83 o 
  15   3   3        0.01        4.04      6.65 o 
 -16   4   3        7.70        3.04      4.94 o 
 -15   4   3        0.00       -0.86      4.72 o 
 -14   4   3       10.66       12.63      4.99 o 
 -13   4   3       48.30       51.33      6.76 o 
 -12   4   3       23.51        8.85      4.25 o 
 -11   4   3       23.33       10.32      3.09 o 
 -10   4   3       28.62       27.62      3.56 o 
  -9   4   3      209.37      203.67      6.99 o 
  -8   4   3       28.14       23.19      3.04 o 
  -7   4   3       96.02       95.64      6.50 o 
  -6   4   3      282.33      314.62      8.25 o 
  -5   4   3        3.14        8.35      1.50 o 
  -4   4   3        6.47        6.94      1.53 o 
  -3   4   3       56.43       39.11      2.33 o 
  -2   4   3      716.72      814.91     11.05 o 
  -1   4   3     2661.23     2791.04     30.74 o 
   0   4   3       94.16       98.09      3.17 o 
   1   4   3      327.65      302.66      6.00 o 
   2   4   3       93.22       84.38      3.40 o 
   3   4   3      285.51      312.52      6.47 o 
   4   4   3        0.05        5.70      1.70 o 
   5   4   3       86.12       75.68      3.68 o 
   6   4   3       21.98       14.20      2.65 o 
   7   4   3       48.17       50.27      5.07 o 
   8   4   3       47.46       46.78      4.26 o 
   9   4   3       36.11       22.16      3.53 o 
  10   4   3      423.34      412.73     11.03 o 
  11   4   3        8.96       14.77      6.59 o 
  12   4   3       45.68       46.76      5.80 o 
  13   4   3        0.00        3.98      4.43 o 
  14   4   3        3.39        0.89      6.02 o 
  15   4   3        5.47        3.87      8.53 o 
 -16   5   3        8.28        7.96      6.02 o 
 -15   5   3       15.31       21.49      5.76 o 
 -14   5   3        0.59        7.99      4.96 o 
 -13   5   3       10.14       13.34      6.57 o 
 -12   5   3        0.01        1.90      3.43 o 
 -11   5   3       13.62       10.20      3.11 o 
 -10   5   3       31.22       28.54      4.06 o 
  -9   5   3       11.30        9.71      2.84 o 
  -8   5   3       43.34       33.78      4.48 o 
  -7   5   3      102.16      108.25      5.00 o 
  -6   5   3       40.20       31.20      3.48 o 
  -5   5   3      685.24      674.78     10.73 o 
  -4   5   3       47.12       77.33      6.28 o 
  -3   5   3      738.59      736.63     10.24 o 
  -2   5   3     1432.71     1455.74     17.57 o 
  -1   5   3      466.74      476.96      7.56 o 
   0   5   3        8.63        6.39      1.74 o 
   1   5   3      201.08      215.85      4.49 o 
   2   5   3     1507.90     1494.62     21.79 o 
   3   5   3      105.87      109.46      4.74 o 
   4   5   3     1365.97     1351.26     18.53 o 
   5   5   3        6.00        2.60      2.12 o 
   6   5   3       29.04       26.13      3.31 o 
   7   5   3      302.65      331.81      8.88 o 
   8   5   3      195.59      221.72      7.76 o 
   9   5   3      170.00      140.73      7.95 o 
  10   5   3        1.58       -0.67      2.77 o 
  11   5   3       78.46       90.27      6.36 o 
  12   5   3       46.62       39.94      5.56 o 
  13   5   3        0.45       -4.22      4.22 o 
  14   5   3        1.82       -4.12      4.76 o 
  15   5   3       40.17       31.04     12.03 o 
 -16   6   3        5.88        7.51      5.57 o 
 -15   6   3        8.01        1.49      5.08 o 
 -14   6   3        0.00        1.88      4.62 o 
 -13   6   3        4.93       13.22      6.06 o 
 -12   6   3       20.49       12.76      3.84 o 
 -11   6   3      122.52      125.87      7.67 o 
 -10   6   3       55.94       47.21      4.33 o 
  -9   6   3      391.10      403.30     11.40 o 
  -8   6   3      354.47      370.00      9.32 o 
  -7   6   3        8.78        8.17      2.51 o 
  -6   6   3      755.83      767.36     13.90 o 
  -5   6   3      132.17      121.58      5.08 o 
  -4   6   3      335.43      350.83      6.97 o 
  -3   6   3      350.84      319.89      8.38 o 
  -2   6   3       76.00       84.76      2.89 o 
  -1   6   3      374.43      417.52      6.99 o 
   0   6   3     1542.72     1494.85     17.12 o 
   1   6   3      194.67      247.58      4.93 o 
   2   6   3       10.25        8.11      2.10 o 
   3   6   3      207.66      227.89      8.28 o 
   4   6   3        0.01        1.23      2.02 o 
   5   6   3      196.40      238.52      6.82 o 
   6   6   3       41.84       39.93      5.49 o 
   7   6   3      161.50      155.24      6.51 o 
   8   6   3      139.34      128.86      6.29 o 
   9   6   3       33.11       38.04      4.18 o 
  10   6   3        0.20        4.41      3.12 o 
  11   6   3       28.63       19.42      4.06 o 
  12   6   3        0.69        2.25      4.14 o 
  13   6   3        1.84        3.15      4.68 o 
  14   6   3        6.13        6.96      6.30 o 
  15   6   3        5.52        1.20      7.25 o 
 -16   7   3       11.98       16.05      6.32 o 
 -15   7   3        1.27        2.95      5.29 o 
 -14   7   3        0.08        4.27      5.10 o 
 -13   7   3        0.01       -0.30      3.68 o 
 -12   7   3      144.75      158.42     10.76 o 
 -11   7   3      232.64      241.59      9.89 o 
 -10   7   3       30.21       28.69      3.70 o 
  -9   7   3       74.27       64.92      4.82 o 
  -8   7   3       16.93       20.00      4.19 o 
  -7   7   3      125.25      120.12      6.54 o 
  -6   7   3      324.22      344.97     10.23 o 
  -5   7   3        3.79        5.71      2.18 o 
  -4   7   3       14.44       23.39      2.33 o 
  -3   7   3       75.63       80.76      3.00 o 
  -2   7   3        3.90        1.99      1.37 o 
  -1   7   3      519.98      495.92      8.46 o 
   0   7   3        0.44        1.78      1.29 o 
   1   7   3     1202.54     1197.27     15.10 o 
   2   7   3      667.19      669.42     12.32 o 
   3   7   3      230.09      266.14      9.02 o 
   4   7   3      499.88      488.89     10.54 o 
   5   7   3      412.22      395.10      9.50 o 
   6   7   3        0.10        1.15      2.20 o 
   7   7   3        6.80        8.01      2.79 o 
   8   7   3        3.70        1.38      2.41 o 
   9   7   3       19.47       17.83      3.62 o 
  10   7   3        0.70       -2.70      2.70 o 
  11   7   3        0.41        0.21      3.43 o 
  12   7   3        1.76        2.57      3.94 o 
  13   7   3        0.95        3.17      4.81 o 
  14   7   3       14.00        9.57      6.67 o 
  15   7   3        0.87       -4.04      6.45 o 
 -16   8   3       11.79       -2.80      6.90 o 
 -15   8   3        4.37       11.29      6.02 o 
 -14   8   3       26.21       31.34      5.42 o 
 -13   8   3        6.75        5.82      3.68 o 
 -12   8   3        0.55        2.72      3.24 o 
 -11   8   3       55.81       54.87      5.03 o 
 -10   8   3       14.56       10.38      3.22 o 
  -9   8   3        0.03       -0.68      2.37 o 
  -8   8   3      273.66      281.25      8.47 o 
  -7   8   3      165.60      174.06      6.64 o 
  -6   8   3        4.51        5.85      2.34 o 
  -5   8   3        0.24       -0.81      1.95 o 
  -4   8   3       40.91       34.98      3.18 o 
  -3   8   3       65.55       59.11      2.79 o 
  -2   8   3      128.46      133.49      5.22 o 
  -1   8   3       10.23        9.32      1.69 o 
   0   8   3       10.56       21.12      1.92 o 
   1   8   3       48.86       46.81      2.97 o 
   2   8   3       96.47      101.56      4.79 o 
   3   8   3        0.21        2.25      2.11 o 
   4   8   3       82.52       87.85      4.90 o 
   5   8   3       15.59        7.47      2.64 o 
   6   8   3      305.34      308.55      8.10 o 
   7   8   3      137.35      150.33      6.71 o 
   8   8   3        3.27        1.66      2.65 o 
   9   8   3       10.06        7.41      3.15 o 
  10   8   3        2.68       -2.81      2.81 o 
  11   8   3       18.86       18.87      4.56 o 
  12   8   3        2.54       -0.06      3.99 o 
  13   8   3        0.37        2.01      5.81 o 
  14   8   3        1.75        1.62      5.48 o 
  15   8   3       13.83       19.48      8.00 o 
 -16   9   3        0.84       -0.63      9.81 o 
 -15   9   3        5.23       14.55      6.38 o 
 -14   9   3        6.26       10.70      4.82 o 
 -13   9   3        2.00       -1.08      3.54 o 
 -12   9   3       13.38        8.61      4.01 o 
 -11   9   3      122.13      134.16      7.06 o 
 -10   9   3      163.86      145.44      7.08 o 
  -9   9   3      145.43      144.81      7.63 o 
  -8   9   3       58.44       74.16      4.97 o 
  -7   9   3      193.09      175.52      6.76 o 
  -6   9   3        2.54        6.03      2.95 o 
  -5   9   3        2.31        5.19      2.23 o 
  -4   9   3       20.38       22.84      2.91 o 
  -3   9   3      343.72      315.38      6.91 o 
  -2   9   3      102.04      118.92      3.76 o 
  -1   9   3      146.88      156.30      4.26 o 
   0   9   3      554.45      569.81      8.94 o 
   1   9   3      446.09      400.48      7.91 o 
   2   9   3      348.40      317.19     10.42 o 
   3   9   3      254.72      258.72      7.43 o 
   4   9   3      112.09      105.32      7.86 o 
   5   9   3       31.28       25.24      3.35 o 
   6   9   3       10.98        7.28      2.81 o 
   7   9   3        0.27       -1.11      2.40 o 
   8   9   3        4.90        4.21      2.94 o 
   9   9   3        0.00        1.34      2.94 o 
  10   9   3        0.26       -1.22      3.01 o 
  11   9   3        9.41       14.14      4.54 o 
  12   9   3       47.21       41.22      6.60 o 
  13   9   3        0.04       -4.70      4.70 o 
  14   9   3       18.43       22.55     11.07 o 
 -15  10   3        0.09        5.34      5.16 o 
 -14  10   3        0.71       -2.83      3.94 o 
 -13  10   3        2.97       -2.66      3.59 o 
 -12  10   3       36.52       35.19      4.71 o 
 -11  10   3       64.64       58.03      5.38 o 
 -10  10   3        0.01       -2.56      2.95 o 
  -9  10   3      396.90      437.77     11.33 o 
  -8  10   3      370.96      391.29     14.01 o 
  -7  10   3      214.92      233.71      8.01 o 
  -6  10   3      152.26      151.62      6.37 o 
  -5  10   3        0.15       -1.05      2.17 o 
  -4  10   3       10.79        7.41      2.49 o 
  -3  10   3       14.59       18.19      2.83 o 
  -2  10   3      253.04      282.12      5.87 o 
  -1  10   3      100.78      110.22      3.79 o 
   0  10   3        2.61       -1.44      1.44 o 
   1  10   3        0.11       -0.32      1.70 o 
   2  10   3       55.59       43.52      4.11 o 
   3  10   3      135.41      156.14      6.25 o 
   4  10   3        3.85       41.84     27.09 o 
   5  10   3       81.85       77.70      5.08 o 
   6  10   3      181.55      188.98      7.41 o 
   7  10   3      104.75      105.45      8.63 o 
   8  10   3       25.26       24.75      4.30 o 
   9  10   3       34.01       17.55      5.10 o 
  10  10   3        2.84        3.26      3.65 o 
  11  10   3        3.98        0.28      4.08 o 
  12  10   3        0.90        3.72      4.71 o 
  13  10   3        1.86        8.73      5.27 o 
  14  10   3        7.16       21.01      7.77 o 
 -15  11   3        0.97        1.47      5.72 o 
 -14  11   3        0.55        1.98      4.15 o 
 -13  11   3        0.01        4.31      3.89 o 
 -12  11   3       33.37       34.64      5.77 o 
 -11  11   3      129.99      138.52      7.59 o 
 -10  11   3      348.20      334.93      9.67 o 
  -9  11   3       67.38       59.02      5.26 o 
  -8  11   3      361.43      327.10     12.07 o 
  -7  11   3        0.13       -0.30      2.36 o 
  -6  11   3       46.89       43.82      4.09 o 
  -5  11   3       62.78       56.40      4.37 o 
  -4  11   3        5.36        4.76      2.46 o 
  -3  11   3       19.98       20.91      2.93 o 
  -2  11   3       53.06       43.63      3.19 o 
  -1  11   3      180.97      165.33      4.72 o 
   0  11   3        9.47        8.23      2.43 o 
   1  11   3       53.73       49.56      3.84 o 
   2  11   3     1070.03      972.24     16.82 o 
   3  11   3     1455.62     1518.39     23.66 o 
   4  11   3      163.33      156.86      6.57 o 
   5  11   3        0.06       -0.87      2.24 o 
   6  11   3        3.46        1.13      2.74 o 
   7  11   3        4.72        4.45      3.04 o 
   8  11   3       12.40       17.03      3.65 o 
   9  11   3        2.36        4.62      3.21 o 
  10  11   3       22.57       15.27      7.45 o 
  11  11   3        1.10        3.25      4.63 o 
  12  11   3       21.32       26.54      6.73 o 
  13  11   3        0.72       -4.05      5.19 o 
  14  11   3        7.36       19.03      7.29 o 
 -15  12   3       16.74       26.31      8.24 o 
 -14  12   3        8.03        9.54      5.18 o 
 -13  12   3        1.66       -2.83      3.86 o 
 -12  12   3       41.57       43.55      5.79 o 
 -11  12   3      210.34      222.44     10.56 o 
 -10  12   3        0.57        2.69      3.45 o 
  -9  12   3       60.38       67.19      6.51 o 
  -8  12   3        0.26        0.85      2.97 o 
  -7  12   3        9.36        5.94      3.01 o 
  -6  12   3       11.34        9.27      2.93 o 
  -5  12   3       61.67       71.37      4.99 o 
  -4  12   3       23.52       25.74      3.33 o 
  -3  12   3        8.15        3.43      2.45 o 
  -2  12   3      196.80      221.74      6.33 o 
  -1  12   3       89.22       94.70      4.33 o 
   0  12   3       57.03       54.77      3.58 o 
   1  12   3        2.15        2.55      2.30 o 
   2  12   3        6.15        8.42      2.65 o 
   3  12   3       43.01       36.44      3.78 o 
   4  12   3      161.79      174.86      7.07 o 
   5  12   3      251.30      254.55      8.53 o 
   6  12   3      258.52      248.24      8.11 o 
   7  12   3      139.63      138.39      9.72 o 
   8  12   3       32.12       35.13      4.56 o 
   9  12   3        0.53        1.59      3.43 o 
  10  12   3       10.84        9.03      4.87 o 
  11  12   3        4.31        1.95      4.47 o 
  12  12   3        3.78        4.42      5.37 o 
  13  12   3        9.23       16.59      6.28 o 
  14  12   3        0.34        7.77     11.85 o 
 -14  13   3        3.06        9.14      5.96 o 
 -13  13   3       47.08       54.74      8.30 o 
 -12  13   3       36.05       44.05      5.54 o 
 -11  13   3        3.48       -3.01      4.34 o 
 -10  13   3      143.18      146.80      7.90 o 
  -9  13   3       12.70       13.38      3.73 o 
  -8  13   3       39.68       57.06      6.11 o 
  -7  13   3        2.16        3.03      2.91 o 
  -6  13   3        7.09       11.03      3.08 o 
  -5  13   3       34.63       23.10      3.60 o 
  -4  13   3       16.73       15.60      3.05 o 
  -3  13   3       57.75       68.84      5.41 o 
  -2  13   3        0.03       -1.25      2.54 o 
  -1  13   3      299.74      280.47      8.11 o 
   0  13   3        7.31       12.31      2.73 o 
   1  13   3      151.46      169.21      6.65 o 
   2  13   3        0.03       -0.13      2.49 o 
   3  13   3      259.55      269.43      8.57 o 
   4  13   3       38.37       33.37      4.06 o 
   5  13   3      212.12      227.21     11.22 o 
   6  13   3      214.39      234.59      8.81 o 
   7  13   3        0.01       -2.62      2.87 o 
   8  13   3       12.87        8.79      3.66 o 
   9  13   3       40.57       34.08      5.42 o 
  10  13   3       42.69       47.27      9.08 o 
  11  13   3        5.32        6.32      5.32 o 
  12  13   3       26.46       25.47      6.93 o 
  13  13   3        0.05       -2.59      5.74 o 
 -14  14   3        9.20       19.50      6.59 o 
 -13  14   3        2.72        0.09      5.25 o 
 -12  14   3       22.39       25.72      5.61 o 
 -11  14   3       19.04       23.84      5.96 o 
 -10  14   3       31.10       20.52      4.43 o 
  -9  14   3      253.05      261.96      9.81 o 
  -8  14   3        5.18       10.94      3.67 o 
  -7  14   3       43.33       29.25      4.53 o 
  -6  14   3        2.44        2.62      2.94 o 
  -5  14   3       28.26       35.62      4.20 o 
  -4  14   3        1.14        3.19      2.79 o 
  -3  14   3       15.49       11.07      4.44 o 
  -2  14   3       12.08       12.05      3.39 o 
  -1  14   3      124.62      115.40      5.75 o 
   0  14   3        0.24       -1.43      2.36 o 
   1  14   3      288.31      279.74      9.67 o 
   2  14   3      917.14      941.12     17.32 o 
   3  14   3       80.26       89.02      5.59 o 
   4  14   3      497.91      529.58     13.75 o 
   5  14   3      360.46      333.93     11.65 o 
   6  14   3      194.29      209.02     11.62 o 
   7  14   3       77.49       94.40      6.41 o 
   8  14   3        2.44        4.68      3.59 o 
   9  14   3        5.16        4.41      4.32 o 
  10  14   3       24.80       25.59      5.91 o 
  11  14   3        2.90        1.43      5.13 o 
  12  14   3        0.06        8.06      5.85 o 
  13  14   3       11.63        7.75      6.02 o 
 -13  15   3        1.64        4.29      5.34 o 
 -12  15   3        4.91       -1.84      4.74 o 
 -11  15   3        2.43        0.71      4.18 o 
 -10  15   3        0.36       -0.34      3.60 o 
  -9  15   3       81.84       83.55      7.37 o 
  -8  15   3      151.07      169.46      8.26 o 
  -7  15   3        1.23        0.51      3.14 o 
  -6  15   3        0.26        0.06      3.03 o 
  -5  15   3       78.87       77.43      6.43 o 
  -4  15   3       22.71       20.10      3.58 o 
  -3  15   3       41.19       37.31      6.77 o 
  -2  15   3        0.23       -0.03      3.00 o 
  -1  15   3        6.31        9.69      4.78 o 
   0  15   3      299.10      308.67     11.32 o 
   1  15   3     1483.40     1476.18     23.86 o 
   2  15   3       11.93        8.90      3.28 o 
   3  15   3       50.22       50.87      4.75 o 
   4  15   3        2.86        1.48      2.99 o 
   5  15   3       11.53        8.96      3.20 o 
   6  15   3        0.00        1.60      3.11 o 
   7  15   3        9.27        8.84      3.88 o 
   8  15   3       20.36       18.34      6.72 o 
   9  15   3       17.80        5.22      4.65 o 
  10  15   3        1.15       -1.27      4.32 o 
  11  15   3        3.82        5.03      5.08 o 
  12  15   3        7.78        7.70      5.86 o 
 -13  16   3        1.14        5.85      6.12 o 
 -12  16   3        5.62        8.27      5.58 o 
 -11  16   3        0.11        3.80      4.36 o 
 -10  16   3      112.09      119.49     10.93 o 
  -9  16   3      220.80      240.84     14.07 o 
  -8  16   3       88.69       92.97      6.76 o 
  -7  16   3        5.96        5.41      3.54 o 
  -6  16   3        5.27       -1.98      3.81 o 
  -5  16   3        0.78        3.79      3.18 o 
  -4  16   3       26.05       22.90      4.39 o 
  -3  16   3       64.78       64.30      5.77 o 
  -2  16   3       27.48       24.44      5.44 o 
  -1  16   3      119.91      137.35     13.89 o 
   0  16   3       57.99       47.80      8.08 o 
   1  16   3       74.16       73.50      5.35 o 
   2  16   3      358.52      370.20     11.03 o 
   3  16   3      227.22      221.62      8.86 o 
   4  16   3      119.22      102.98      8.66 o 
   5  16   3       27.24       16.48      4.25 o 
   6  16   3       61.23       59.68      5.65 o 
   7  16   3      114.97       98.70      7.77 o 
   8  16   3        6.14        3.32      4.27 o 
   9  16   3        6.77        0.17      4.70 o 
  10  16   3       24.93       18.80      5.76 o 
  11  16   3        0.04       -4.76      4.76 o 
  12  16   3        0.00        1.46      6.79 o 
 -12  17   3        0.65        2.77      5.39 o 
 -11  17   3        0.41        7.57      4.74 o 
 -10  17   3       13.24       10.28      5.14 o 
  -9  17   3       36.04       40.66      7.42 o 
  -8  17   3        1.72        0.23      3.73 o 
  -7  17   3       12.35       17.32      4.18 o 
  -6  17   3       34.32       32.35      5.95 o 
  -5  17   3       85.51       75.23      6.57 o 
  -4  17   3       44.08       61.57      6.01 o 
  -3  17   3        9.07        1.44      6.85 o 
  -2  17   3        4.62        4.65      4.07 o 
  -1  17   3       10.80        9.27      4.26 o 
   0  17   3       27.19       32.80      5.79 o 
   1  17   3       28.58       31.13      4.68 o 
   2  17   3       10.47        9.88      3.39 o 
   3  17   3        0.15       -1.65      2.93 o 
   4  17   3       13.19        8.58      4.34 o 
   5  17   3        8.90       11.25      3.85 o 
   6  17   3        0.62       -2.44      3.63 o 
   7  17   3       21.28       22.74      5.45 o 
   8  17   3       42.19       43.11      8.55 o 
   9  17   3       19.14       22.20      5.90 o 
  10  17   3       29.65       33.61      6.48 o 
  11  17   3       12.18       18.07      6.48 o 
 -12  18   3       23.12       13.52      9.12 o 
 -11  18   3        0.55        0.54      5.17 o 
 -10  18   3        0.53       -0.91      4.48 o 
  -9  18   3       11.50       10.65      5.01 o 
  -8  18   3        0.01       -0.15      3.89 o 
  -7  18   3       84.45       74.99      8.69 o 
  -6  18   3       79.17       82.81      7.15 o 
  -5  18   3       81.45       77.81      6.85 o 
  -4  18   3      305.31      310.80     13.40 o 
  -3  18   3       53.39       68.34      6.40 o 
  -2  18   3        1.51        7.96      4.18 o 
  -1  18   3       69.01       60.67      6.91 o 
   0  18   3       31.80       26.92      8.90 o 
   1  18   3       17.03       14.29      4.10 o 
   2  18   3        4.52       10.69      3.93 o 
   3  18   3       15.32       12.50      3.67 o 
   4  18   3       63.48       58.01      5.62 o 
   5  18   3       32.37       36.98      5.84 o 
   6  18   3        3.95       -0.31      3.96 o 
   7  18   3        1.11        8.27      5.02 o 
   8  18   3       11.10        3.48      5.66 o 
   9  18   3        3.88        4.06      6.03 o 
  10  18   3        0.93       -6.01      8.12 o 
 -11  19   3        3.74        6.08      5.80 o 
 -10  19   3        0.63        1.61      4.64 o 
  -9  19   3       28.00       25.85      7.34 o 
  -8  19   3        0.61        3.63      5.10 o 
  -7  19   3       19.11       15.52      6.41 o 
  -6  19   3       52.10       35.79      5.67 o 
  -5  19   3        2.10        5.10      4.18 o 
  -4  19   3        0.46        2.20      3.86 o 
  -3  19   3        9.83        8.62      5.01 o 
  -2  19   3        0.00        8.19      4.57 o 
  -1  19   3       21.63       22.02      5.35 o 
   0  19   3       39.44       31.79      6.00 o 
   1  19   3       54.79       57.42      8.56 o 
   2  19   3        9.12        5.69      3.66 o 
   3  19   3       30.24       21.37      4.21 o 
   4  19   3       84.65       98.11      6.84 o 
   5  19   3        6.36       -1.84      4.01 o 
   6  19   3       35.62       46.28      9.46 o 
   7  19   3       11.26       18.81      5.96 o 
   8  19   3        0.61       -3.63      4.89 o 
   9  19   3        0.33       -3.79      4.79 o 
  10  19   3        0.18        7.83      6.05 o 
 -10  20   3       16.62       30.92      7.15 o 
  -9  20   3        2.94       -1.67      5.61 o 
  -8  20   3        2.22       -2.10      5.13 o 
  -7  20   3       29.89       25.00      7.32 o 
  -6  20   3       64.95       61.37      9.47 o 
  -5  20   3        1.68        1.17      4.30 o 
  -4  20   3       16.10       12.83      5.12 o 
  -3  20   3       20.89       19.14      5.76 o 
  -2  20   3       26.75       38.52      6.42 o 
  -1  20   3       50.97       45.83      6.93 o 
   0  20   3        1.14        1.35      4.48 o 
   1  20   3       18.67       19.34      5.63 o 
   2  20   3       26.65       27.38      4.93 o 
   3  20   3       18.10       16.45      4.92 o 
   4  20   3        5.96       -0.16      3.69 o 
   5  20   3       44.57       52.31      7.22 o 
   6  20   3        3.68       -2.49      6.04 o 
   7  20   3        0.26        1.84      6.57 o 
   8  20   3        1.62        4.02      5.77 o 
   9  20   3        0.01       -5.67      5.67 o 
  -9  21   3        4.65       -0.93      6.53 o 
  -8  21   3        0.57       -5.12      5.12 o 
  -7  21   3        3.63        0.25      5.18 o 
  -6  21   3        0.79       -0.01      4.91 o 
  -5  21   3       12.88       11.33      5.50 o 
  -4  21   3        7.79        6.29      5.22 o 
  -3  21   3        0.62        1.75      4.76 o 
  -2  21   3        5.10       17.20      5.27 o 
  -1  21   3        0.11        4.89      5.13 o 
   0  21   3        0.17       -3.85      4.71 o 
   1  21   3        0.10       -3.77      4.96 o 
   2  21   3        0.20       -8.92      8.92 o 
   3  21   3        0.00        2.39      4.11 o 
   4  21   3        0.24        6.36      5.67 o 
   5  21   3        2.62       -4.59      4.59 o 
   6  21   3        0.12        0.45      5.11 o 
   7  21   3        0.03        2.68      5.51 o 
   8  21   3        7.96       11.21      7.21 o 
  -8  22   3        9.65       12.67      6.20 o 
  -7  22   3        2.92        7.58      5.80 o 
  -6  22   3        0.40        8.80      5.49 o 
  -5  22   3       50.42       62.05     13.03 o 
  -4  22   3      136.25      116.14     13.89 o 
  -3  22   3       25.32       37.40      6.88 o 
  -2  22   3        2.84        4.88      5.50 o 
  -1  22   3        9.49       12.07      5.76 o 
   0  22   3        0.08       -5.04      5.04 o 
   1  22   3        0.18       -3.92      4.90 o 
   2  22   3       12.62       13.73      5.83 o 
   3  22   3        6.63        2.92      6.87 o 
   4  22   3        0.43       -1.51      5.80 o 
   5  22   3        1.19        7.85      6.39 o 
   6  22   3        0.15        2.26      5.75 o 
   7  22   3        0.62       -1.21      5.63 o 
  -7  23   3        4.50       -2.57      5.61 o 
  -6  23   3        3.16        6.47      7.55 o 
  -5  23   3        4.36       -5.62      5.62 o 
  -4  23   3        9.59       14.95      6.86 o 
  -3  23   3        4.48       -1.94      5.73 o 
  -2  23   3        0.07       -3.02      5.47 o 
  -1  23   3       16.36        9.06      5.98 o 
   0  23   3        5.75       -0.38      5.61 o 
   1  23   3       11.62        5.43      5.97 o 
   2  23   3        1.09        4.71      5.64 o 
   3  23   3        5.50        4.04      9.44 o 
   4  23   3        1.08       -9.25      9.62 o 
   5  23   3        0.08       -3.12      6.00 o 
  -5  24   3        3.94       -2.50      6.48 o 
  -4  24   3        3.29       -2.39      6.24 o 
  -3  24   3        1.06        7.27      6.58 o 
  -2  24   3        0.00       -1.77      5.65 o 
  -1  24   3        0.05        0.40      5.82 o 
   0  24   3        0.09       -5.60      5.60 o 
   1  24   3        4.99       -2.97      5.73 o 
   2  24   3       12.36       25.39     13.70 o 
   3  24   3        8.47       -8.85      8.85 o 
   4  24   3        2.80       15.92     13.33 o 
  -1  25   3        1.47        9.74      8.22 o 
   0  25   3        0.02       -1.96      7.74 o 
 -16   0   4        1.60        8.42      8.24 o 
 -15   0   4        0.38       -1.18      6.14 o 
 -14   0   4        2.82        3.88      8.33 o 
 -13   0   4       18.42       16.90      9.07 o 
 -12   0   4      106.06      100.65     12.63 o 
 -11   0   4      181.65      183.80     14.85 o 
 -10   0   4      159.97      156.92     25.17 o 
  -9   0   4       47.75       50.92      8.36 o 
  -8   0   4       71.18       71.75      9.99 o 
  -7   0   4      463.77      481.17     12.06 o 
  -6   0   4      499.76      482.90     12.00 o 
  -5   0   4       57.05       54.06      4.76 o 
  -4   0   4      539.69      476.16     11.62 o 
  -3   0   4     1216.72     1454.71     26.08 o 
  -2   0   4       93.39       95.71      5.32 o 
  -1   0   4     1424.97     1540.22     27.05 o 
   0   0   4      798.90      764.60     15.97 o 
   1   0   4     1866.39     1695.84     26.21 o 
   2   0   4      154.78      172.35      6.75 o 
   3   0   4      124.47      130.07      5.98 o 
   4   0   4      374.49      444.69     14.11 o 
   5   0   4      161.56      168.63      6.99 o 
   6   0   4       28.63       28.56      5.92 o 
   7   0   4      107.25      113.79      8.33 o 
   8   0   4        0.10       -4.43      4.43 o 
   9   0   4        0.00       -4.54      4.95 o 
  10   0   4      378.24      423.99     21.27 o 
  11   0   4       20.67       14.72      7.20 o 
  12   0   4      144.18      144.73     15.01 o 
  13   0   4        0.12       -8.51     11.29 o 
  14   0   4        6.36        1.69      7.33 o 
  15   0   4       36.60       42.65     11.86 o 
 -16   1   4        0.52        6.40      5.78 o 
 -15   1   4        0.25        0.63      4.88 o 
 -14   1   4        0.01       -0.46      4.50 o 
 -13   1   4       84.63       85.49     10.21 o 
 -12   1   4        1.41        5.36      4.20 o 
 -11   1   4       14.26       13.33      4.51 o 
 -10   1   4        5.21        0.31      3.32 o 
  -9   1   4       44.11       36.69      5.02 o 
  -8   1   4      278.25      291.81      8.05 o 
  -7   1   4       21.50       24.29      2.45 o 
  -6   1   4     1131.02     1196.91     15.22 o 
  -5   1   4       49.57       63.21      3.24 o 
  -4   1   4      176.30      187.34      4.99 o 
  -3   1   4       72.05       69.52      3.37 o 
  -2   1   4      109.21       92.31      3.73 o 
  -1   1   4     1916.31     1974.60     23.56 o 
   0   1   4      310.37      364.10      6.61 o 
   1   1   4       37.72       45.79      2.83 o 
   2   1   4      610.99      681.53     10.55 o 
   3   1   4      210.88      227.45      5.42 o 
   4   1   4      203.95      196.03      9.69 o 
   5   1   4      139.16      147.74      8.40 o 
   6   1   4        1.03        2.70      2.32 o 
   7   1   4        0.10       -0.25      2.68 o 
   8   1   4       18.39       21.13      3.91 o 
   9   1   4      129.96      127.07      8.88 o 
  10   1   4      418.97      465.01     27.68 o 
  11   1   4       16.38       17.65      7.53 o 
  12   1   4       29.25       35.96      6.58 o 
  13   1   4        6.24        6.22      5.38 o 
  14   1   4        0.09        0.61      5.82 o 
  15   1   4        2.05       -2.64      6.66 o 
 -16   2   4        2.41       -4.36      5.37 o 
 -15   2   4       11.35        8.64      7.27 o 
 -14   2   4        4.73        3.19      4.52 o 
 -13   2   4        4.01       -2.49      4.09 o 
 -12   2   4       97.98       87.13      8.01 o 
 -11   2   4       64.28       52.15      6.62 o 
 -10   2   4       24.60       19.36      4.51 o 
  -9   2   4       18.64       14.80      2.95 o 
  -8   2   4        1.33        1.81      2.35 o 
  -7   2   4      714.70      716.02     13.52 o 
  -6   2   4      165.71      146.67      4.54 o 
  -5   2   4       41.72       36.20      4.29 o 
  -4   2   4        0.80        1.56      1.58 o 
  -3   2   4        3.97        3.15      1.61 o 
  -2   2   4       75.60       89.94      3.64 o 
  -1   2   4     4025.91     4167.47     42.54 o 
   0   2   4      218.53      249.56      5.60 o 
   1   2   4      867.38      896.62     12.65 o 
   2   2   4      113.90      131.14      4.15 o 
   3   2   4      398.95      413.37      7.46 o 
   4   2   4      479.16      472.83      9.31 o 
   5   2   4       35.73       29.37      2.95 o 
   6   2   4       33.65       34.55      3.68 o 
   7   2   4       15.70       16.33      4.11 o 
   8   2   4        0.22        1.35      2.92 o 
   9   2   4      140.10      142.56      8.44 o 
  10   2   4       50.38       49.38      6.46 o 
  11   2   4       22.38       16.89      7.32 o 
  12   2   4       54.88       57.54      7.39 o 
  13   2   4       29.60       24.49      6.59 o 
  14   2   4        0.03       -2.89      5.62 o 
  15   2   4        0.92       -3.03      6.75 o 
 -16   3   4        0.01       -0.50      5.59 o 
 -15   3   4        0.56        1.02      5.04 o 
 -14   3   4       12.94       20.73      5.96 o 
 -13   3   4        1.66        0.31      4.39 o 
 -12   3   4        0.07       -2.63      3.75 o 
 -11   3   4       92.74       89.30     15.09 o 
 -10   3   4       51.56       54.48      5.37 o 
  -9   3   4       57.71       62.51      4.69 o 
  -8   3   4      116.77      112.86      5.53 o 
  -7   3   4       74.56       81.93      4.83 o 
  -6   3   4        0.28       -0.22      2.12 o 
  -5   3   4        7.15        4.74      1.71 o 
  -4   3   4      110.47      115.65      4.02 o 
  -3   3   4        8.63        7.19      1.77 o 
  -2   3   4       76.00       68.63      3.30 o 
  -1   3   4      107.94      105.70      4.18 o 
   0   3   4      362.85      357.47      6.88 o 
   1   3   4      964.56      921.59     12.89 o 
   2   3   4       44.47       43.86      2.69 o 
   3   3   4        0.00       -1.68      1.68 o 
   4   3   4        6.21        7.03      2.09 o 
   5   3   4        0.77       -1.51      2.12 o 
   6   3   4       17.13       24.88      3.29 o 
   7   3   4       10.84        9.85      2.96 o 
   8   3   4       27.68       29.70      4.43 o 
   9   3   4        0.04        1.55      3.38 o 
  10   3   4        0.16        3.97      3.58 o 
  11   3   4        4.82        5.14      4.71 o 
  12   3   4       68.17       74.83      8.20 o 
  13   3   4       18.03        6.29      5.72 o 
  14   3   4        0.01        0.37      5.72 o 
  15   3   4        3.24        1.48      6.99 o 
 -16   4   4        0.33       -4.76      6.14 o 
 -15   4   4        1.19        2.72      5.21 o 
 -14   4   4       49.76       53.49     11.86 o 
 -13   4   4        1.60       10.38      4.85 o 
 -12   4   4       20.30       18.28      4.85 o 
 -11   4   4       47.17       46.47      7.43 o 
 -10   4   4        1.17       -0.11      2.72 o 
  -9   4   4       78.15       85.06      6.61 o 
  -8   4   4       98.14       95.41      5.33 o 
  -7   4   4       65.03       65.68      4.58 o 
  -6   4   4      244.24      234.96      7.26 o 
  -5   4   4        0.28        0.41      1.85 o 
  -4   4   4      510.94      545.72     13.87 o 
  -3   4   4      262.58      280.54      5.97 o 
  -2   4   4      586.91      570.63      9.23 o 
  -1   4   4      363.50      309.59      6.02 o 
   0   4   4       54.92       50.22      2.89 o 
   1   4   4       58.43       66.77      3.91 o 
   2   4   4      223.03      211.24      4.99 o 
   3   4   4      374.32      389.48      9.27 o 
   4   4   4       37.25       40.37      3.69 o 
   5   4   4      175.61      176.39      8.14 o 
   6   4   4      122.61      121.22      6.02 o 
   7   4   4      695.62      729.99     14.81 o 
   8   4   4       33.59       35.51      4.22 o 
   9   4   4       20.58       19.77      5.12 o 
  10   4   4        1.83        2.87      3.70 o 
  11   4   4       21.67       17.64      4.38 o 
  12   4   4       27.24       30.30      6.23 o 
  13   4   4       20.51       10.91      5.68 o 
  14   4   4        0.00       -5.38      6.15 o 
 -16   5   4       11.53       17.87      7.93 o 
 -15   5   4        0.01        2.97      5.10 o 
 -14   5   4        4.54       -0.92      4.82 o 
 -13   5   4        0.57       -0.55      4.19 o 
 -12   5   4        1.14       -0.32      3.87 o 
 -11   5   4      102.79       81.57      9.56 o 
 -10   5   4      113.73      106.25      8.86 o 
  -9   5   4      160.41      178.82      9.08 o 
  -8   5   4      525.26      536.40     16.14 o 
  -7   5   4       31.29       34.78      3.61 o 
  -6   5   4      106.63      111.94      5.41 o 
  -5   5   4      199.80      198.25      6.56 o 
  -4   5   4      622.91      593.81      9.67 o 
  -3   5   4      723.72      706.31     10.77 o 
  -2   5   4      225.99      233.61      5.47 o 
  -1   5   4      534.97      581.41      9.40 o 
   0   5   4      594.82      641.15      9.99 o 
   1   5   4      126.24      123.15      4.80 o 
   2   5   4      567.74      583.17     11.79 o 
   3   5   4      894.35      835.74     15.45 o 
   4   5   4      152.83      158.31      6.39 o 
   5   5   4        8.78       11.61      2.83 o 
   6   5   4       17.12       17.25      3.14 o 
   7   5   4       28.65       30.35      3.92 o 
   8   5   4       17.05       19.11      3.57 o 
   9   5   4       55.38       45.18      5.31 o 
  10   5   4      105.69       91.03      7.92 o 
  11   5   4        7.60       10.67      4.53 o 
  12   5   4       41.89       38.90      5.93 o 
  13   5   4        8.34        3.33      5.35 o 
  14   5   4       23.28       34.45     10.13 o 
 -16   6   4        0.00       -2.33      5.75 o 
 -15   6   4        1.40        0.65      5.47 o 
 -14   6   4       12.77        9.78      5.52 o 
 -13   6   4        2.13       -1.88      4.26 o 
 -12   6   4        8.92       19.17      4.45 o 
 -11   6   4       28.33       30.68      4.24 o 
 -10   6   4      272.46      271.13      9.03 o 
  -9   6   4       90.00       73.26      5.98 o 
  -8   6   4      533.77      570.24     17.80 o 
  -7   6   4       12.79        9.69      2.79 o 
  -6   6   4      206.42      201.60      8.14 o 
  -5   6   4        2.56        4.15      2.32 o 
  -4   6   4       34.55       53.83      3.46 o 
  -3   6   4        0.22        0.29      1.53 o 
  -2   6   4      106.59      134.97      4.14 o 
  -1   6   4      409.09      405.36      7.44 o 
   0   6   4      321.10      283.27      6.01 o 
   1   6   4        0.75       -0.12      1.62 o 
   2   6   4      273.84      256.77      7.54 o 
   3   6   4      339.04      350.25     14.35 o 
   4   6   4      280.27      316.01      8.69 o 
   5   6   4      109.33      110.59      5.37 o 
   6   6   4        0.17       -0.79      2.51 o 
   7   6   4        0.08        2.13      3.06 o 
   8   6   4        5.45       -0.69      2.85 o 
   9   6   4       11.20        8.93      3.30 o 
  10   6   4        2.41        1.19      3.53 o 
  11   6   4       72.43       68.20      6.78 o 
  12   6   4       20.44       20.55      5.16 o 
  13   6   4        9.61       11.48      5.51 o 
  14   6   4        0.56       -4.53      6.12 o 
 -15   7   4        4.23        5.42      5.69 o 
 -14   7   4        1.07       -1.13      5.11 o 
 -13   7   4        3.37        1.21      4.76 o 
 -12   7   4       97.83      119.67      8.28 o 
 -11   7   4      122.86      107.41     12.01 o 
 -10   7   4      100.63       85.47      5.84 o 
  -9   7   4       66.27       59.25      6.87 o 
  -8   7   4      669.44      689.99     20.33 o 
  -7   7   4       83.68       84.09      5.18 o 
  -6   7   4        0.85        7.71      2.86 o 
  -5   7   4       16.00       21.49      3.06 o 
  -4   7   4        4.91        6.82      2.46 o 
  -3   7   4        0.02        0.85      1.57 o 
  -2   7   4      915.50      960.99     13.50 o 
  -1   7   4      681.07      662.99     10.35 o 
   0   7   4       11.58       14.73      1.94 o 
   1   7   4      149.41      132.45      5.63 o 
   2   7   4      200.43      179.22      6.63 o 
   3   7   4      476.37      447.43     10.43 o 
   4   7   4       15.75       14.67      3.02 o 
   5   7   4       10.86       15.13      3.15 o 
   6   7   4      164.67      183.30      7.51 o 
   7   7   4       16.60       16.35      3.61 o 
   8   7   4       25.01       27.60      4.33 o 
   9   7   4       28.42       25.19      4.24 o 
  10   7   4        0.12       -3.00      3.41 o 
  11   7   4        7.23        2.18      4.85 o 
  12   7   4       39.21       32.61      5.95 o 
  13   7   4        1.36       -2.05      6.14 o 
  14   7   4       17.72       11.39      7.21 o 
 -15   8   4       11.60       23.21      7.27 o 
 -14   8   4        1.81        0.44      4.69 o 
 -13   8   4       26.61       25.02      5.35 o 
 -12   8   4       63.73       63.38      6.59 o 
 -11   8   4       84.80       75.28      7.15 o 
 -10   8   4       16.83        8.76      3.45 o 
  -9   8   4       23.84       16.90      3.70 o 
  -8   8   4       53.10       59.69      4.82 o 
  -7   8   4       39.18       38.98      5.48 o 
  -6   8   4      555.12      517.40     16.11 o 
  -5   8   4      194.95      222.98      7.40 o 
  -4   8   4       81.12       86.61      5.63 o 
  -3   8   4      147.95      162.12      5.36 o 
  -2   8   4        5.07        3.85      1.74 o 
  -1   8   4      186.88      185.92      5.01 o 
   0   8   4      152.94      149.25      5.15 o 
   1   8   4       77.50       68.82      4.99 o 
   2   8   4      125.46      122.85      5.82 o 
   3   8   4       27.52       35.00      3.76 o 
   4   8   4       23.51       25.24      3.50 o 
   5   8   4      202.86      203.10      8.36 o 
   6   8   4      798.81      720.02     15.04 o 
   7   8   4      233.93      243.78      8.86 o 
   8   8   4       22.89       17.10      3.77 o 
   9   8   4        3.47        1.55      3.34 o 
  10   8   4        6.38        9.06      4.00 o 
  11   8   4        9.41        9.96      4.57 o 
  12   8   4       18.91       16.28      5.81 o 
  13   8   4        1.63        3.84      5.10 o 
  14   8   4        1.45        3.91      7.18 o 
 -15   9   4       11.12       14.89      8.33 o 
 -14   9   4        5.86        4.59      5.67 o 
 -13   9   4        0.09       -3.27      3.91 o 
 -12   9   4       22.59       17.55      4.27 o 
 -11   9   4       28.72       36.40      4.64 o 
 -10   9   4       92.74      100.23      6.05 o 
  -9   9   4      443.35      469.83     12.02 o 
  -8   9   4      220.65      211.35      8.03 o 
  -7   9   4        1.04       -1.28      2.42 o 
  -6   9   4       14.58        9.78      2.81 o 
  -5   9   4      343.01      330.40      8.96 o 
  -4   9   4       26.65       30.45      3.29 o 
  -3   9   4        0.16       -2.00      2.00 o 
  -2   9   4        0.53       -0.02      1.90 o 
  -1   9   4       76.92       72.11      3.95 o 
   0   9   4      236.64      260.08      7.67 o 
   1   9   4       31.53       30.62      3.44 o 
   2   9   4       16.86       18.99      3.11 o 
   3   9   4       77.87       74.51      5.00 o 
   4   9   4      269.36      259.93      8.57 o 
   5   9   4      657.55      636.26     13.82 o 
   6   9   4      223.22      210.22     14.21 o 
   7   9   4      136.26      133.45      9.52 o 
   8   9   4       25.10       27.60      6.02 o 
   9   9   4       25.30       33.97      4.75 o 
  10   9   4       20.16       16.40      4.19 o 
  11   9   4      113.34      150.95     10.26 o 
  12   9   4        0.97        3.53      5.29 o 
  13   9   4        2.07        7.86      6.38 o 
  14   9   4       10.32       34.80     16.29 o 
 -15  10   4        3.34        6.30      6.25 o 
 -14  10   4        2.27        5.58      5.03 o 
 -13  10   4        0.57       -1.34      3.88 o 
 -12  10   4       18.09       12.84      4.10 o 
 -11  10   4       14.69       14.82      3.89 o 
 -10  10   4        0.89        4.55      3.29 o 
  -9  10   4      331.42      318.53     10.14 o 
  -8  10   4      820.01      848.69     20.28 o 
  -7  10   4       13.74       12.95      3.29 o 
  -6  10   4       24.60       31.10      5.38 o 
  -5  10   4       65.62       79.64      4.80 o 
  -4  10   4       31.59       36.59      3.72 o 
  -3  10   4      117.19      121.11      5.62 o 
  -2  10   4       34.53       35.32      3.78 o 
  -1  10   4      158.81      163.16      8.29 o 
   0  10   4       18.84       22.39      3.18 o 
   1  10   4      268.75      257.04      8.56 o 
   2  10   4       26.98       27.06      3.57 o 
   3  10   4      157.89      157.43      6.85 o 
   4  10   4       33.75       24.78      8.82 o 
   5  10   4       83.00       90.46      8.44 o 
   6  10   4       60.85       47.95      6.18 o 
   7  10   4       13.52       12.09      3.50 o 
   8  10   4       61.44       61.08      6.26 o 
   9  10   4       62.27       64.02      5.91 o 
  10  10   4       22.96       20.30      4.60 o 
  11  10   4        0.84        0.78      4.51 o 
  12  10   4       14.53        7.34      6.57 o 
  13  10   4        0.26        2.91      6.48 o 
 -14  11   4       12.33       15.64      5.54 o 
 -13  11   4        3.44        9.42      5.35 o 
 -12  11   4        0.08        0.52      3.69 o 
 -11  11   4       45.73       45.65      5.36 o 
 -10  11   4        1.66       -0.54      3.23 o 
  -9  11   4       21.54       15.55      3.99 o 
  -8  11   4      212.41      229.58      8.76 o 
  -7  11   4       29.42       28.13      3.91 o 
  -6  11   4        3.40        3.39      2.82 o 
  -5  11   4       86.46      100.04      5.77 o 
  -4  11   4       20.09       26.17      3.49 o 
  -3  11   4      164.55      168.41      6.79 o 
  -2  11   4       47.44       54.16      4.84 o 
  -1  11   4      120.47      121.79      6.70 o 
   0  11   4       17.61       20.55      3.19 o 
   1  11   4      415.33      431.66     10.46 o 
   2  11   4      117.17      115.18      8.26 o 
   3  11   4      536.78      508.44     11.90 o 
   4  11   4        9.59       10.42      2.94 o 
   5  11   4       13.91        9.11      3.13 o 
   6  11   4        6.36        6.37      3.17 o 
   7  11   4        7.59        6.33      3.36 o 
   8  11   4       47.08       46.75      5.14 o 
   9  11   4        0.53        2.26      3.56 o 
  10  11   4       38.48       38.78      5.50 o 
  11  11   4       13.06       11.52      5.12 o 
  12  11   4        0.19       -1.20      5.87 o 
  13  11   4        1.56        0.58      6.33 o 
 -14  12   4        0.50        5.69      5.20 o 
 -13  12   4        3.02        2.19      4.12 o 
 -12  12   4        8.44        7.24      4.28 o 
 -11  12   4       11.96       11.64      4.07 o 
 -10  12   4       50.88       44.28      5.24 o 
  -9  12   4      187.89      207.21     12.47 o 
  -8  12   4      326.65      331.34     10.78 o 
  -7  12   4       38.96       39.80      4.37 o 
  -6  12   4      197.33      202.51      8.72 o 
  -5  12   4      118.02      123.01      6.42 o 
  -4  12   4      167.72      175.44      7.18 o 
  -3  12   4       99.03      121.23      8.31 o 
  -2  12   4       16.41       18.29      3.72 o 
  -1  12   4      100.25       95.66      6.32 o 
   0  12   4      211.06      219.98     11.75 o 
   1  12   4       15.99       16.26      3.18 o 
   2  12   4       58.09       53.39      4.71 o 
   3  12   4       66.09       65.92      5.22 o 
   4  12   4       96.67       91.86      6.05 o 
   5  12   4      177.71      175.06      9.35 o 
   6  12   4        0.80        0.41      3.12 o 
   7  12   4      116.58      114.23      6.57 o 
   8  12   4       16.29       18.04      4.15 o 
   9  12   4        9.19        8.52      4.19 o 
  10  12   4      103.51       86.59      7.73 o 
  11  12   4       19.20       24.81      5.80 o 
  12  12   4        1.15       -1.87      5.58 o 
  13  12   4        2.52        6.29      8.90 o 
 -14  13   4        0.99        1.63      4.68 o 
 -13  13   4        4.13       -0.13      4.07 o 
 -12  13   4       12.47        7.94      4.17 o 
 -11  13   4        5.75       -0.35      3.58 o 
 -10  13   4        2.84       -2.31      3.48 o 
  -9  13   4        0.65        0.64      3.40 o 
  -8  13   4       63.37       63.56      5.45 o 
  -7  13   4       93.00      108.86      8.94 o 
  -6  13   4      168.76      163.37      7.52 o 
  -5  13   4       98.76       89.51      5.72 o 
  -4  13   4       96.90      113.83      7.21 o 
  -3  13   4      283.79      291.43     10.40 o 
  -2  13   4       23.56       23.45      5.45 o 
  -1  13   4        7.07        5.72      3.75 o 
   0  13   4        2.10        3.22      3.17 o 
   1  13   4      255.18      282.14      8.90 o 
   2  13   4       21.16       24.40      3.80 o 
   3  13   4        0.00       -1.30      3.06 o 
   4  13   4        1.04        0.78      2.87 o 
   5  13   4       18.36       20.11      3.84 o 
   6  13   4       53.97       48.25      5.17 o 
   7  13   4      133.09      139.61      8.19 o 
   8  13   4      103.73      101.22      7.05 o 
   9  13   4        0.19        2.69      3.72 o 
  10  13   4        0.21        5.53      4.53 o 
  11  13   4        0.01        0.41      5.45 o 
  12  13   4        2.66        2.49      6.14 o 
 -13  14   4        0.65       -1.73      4.26 o 
 -12  14   4        6.94        2.46      4.75 o 
 -11  14   4       12.41       14.22      4.43 o 
 -10  14   4       15.95       17.73      4.56 o 
  -9  14   4       24.45       23.77      4.60 o 
  -8  14   4       17.29       14.01      3.96 o 
  -7  14   4       61.51       51.48      5.24 o 
  -6  14   4      109.02      116.29      6.89 o 
  -5  14   4       68.14       75.86     10.14 o 
  -4  14   4       48.90       44.52      5.36 o 
  -3  14   4        1.96        1.22      5.06 o 
  -2  14   4        1.74       -0.90      3.50 o 
  -1  14   4       27.36       28.07      5.19 o 
   0  14   4       85.76       93.78      6.73 o 
   1  14   4        2.49        5.69      3.00 o 
   2  14   4       34.63       35.24      4.12 o 
   3  14   4       60.39       61.65      5.32 o 
   4  14   4      107.44       94.54      6.42 o 
   5  14   4      210.20      205.67     14.09 o 
   6  14   4       10.08       11.74      3.75 o 
   7  14   4        1.84        5.15      3.68 o 
   8  14   4        0.58       -3.34      3.34 o 
   9  14   4        0.00       -3.47      3.98 o 
  10  14   4        9.30       17.33      7.03 o 
  11  14   4        2.01        5.28      5.40 o 
  12  14   4        1.43       -1.23      5.91 o 
 -13  15   4        2.22       -0.22      5.14 o 
 -12  15   4        0.16        1.10      4.41 o 
 -11  15   4       25.17       26.65      5.39 o 
 -10  15   4      126.08      135.59      9.49 o 
  -9  15   4       46.14       43.48      6.95 o 
  -8  15   4       10.58       11.95      3.97 o 
  -7  15   4       36.79       43.73      5.20 o 
  -6  15   4      234.99      236.98     10.51 o 
  -5  15   4        6.05        5.85      3.76 o 
  -4  15   4        9.21        4.85      3.72 o 
  -3  15   4        2.84       -0.89      3.90 o 
  -2  15   4        7.70        3.05      4.43 o 
  -1  15   4        0.23       -1.32      3.59 o 
   0  15   4       30.19       22.53      5.14 o 
   1  15   4       92.09       99.76      9.94 o 
   2  15   4       64.16       67.45      5.49 o 
   3  15   4       27.34       24.46      4.15 o 
   4  15   4      102.32      110.47      6.95 o 
   5  15   4       71.02       83.53      6.37 o 
   6  15   4        0.00        4.23      3.51 o 
   7  15   4       47.37       49.41      5.69 o 
   8  15   4        3.16        4.68      4.16 o 
   9  15   4        0.86        5.65      4.61 o 
  10  15   4        0.56        6.24      5.43 o 
  11  15   4        2.88        0.98      5.51 o 
 -12  16   4        1.74       -2.44      5.08 o 
 -11  16   4       14.66       18.54      5.08 o 
 -10  16   4        2.40        3.50      4.24 o 
  -9  16   4        9.17        7.89      4.25 o 
  -8  16   4       13.26       15.06      7.61 o 
  -7  16   4       40.34       50.97      6.25 o 
  -6  16   4       27.68       21.28      5.12 o 
  -5  16   4        2.73        3.00      3.84 o 
  -4  16   4      128.21      125.11     10.10 o 
  -3  16   4       33.58       28.22      6.17 o 
  -2  16   4        0.47       -3.68      3.68 o 
  -1  16   4        7.48       10.93      4.61 o 
   0  16   4       28.38       39.24     13.68 o 
   1  16   4       33.88       39.17      5.16 o 
   2  16   4      149.84      153.32      8.74 o 
   3  16   4      356.22      367.09     14.49 o 
   4  16   4       66.35       68.85      6.00 o 
   5  16   4       10.84       11.70      4.11 o 
   6  16   4       27.49       34.84      5.02 o 
   7  16   4        3.62        2.20      3.89 o 
   8  16   4        0.46        1.89      3.99 o 
   9  16   4        7.54        8.39      5.26 o 
  10  16   4        1.69        7.81      5.68 o 
  11  16   4        2.65       -5.50      6.32 o 
 -12  17   4        0.66       -2.22     12.96 o 
 -11  17   4        3.46       12.68      5.22 o 
 -10  17   4        0.12        3.08      4.53 o 
  -9  17   4       45.11       36.92      5.69 o 
  -8  17   4       10.55        7.39      5.11 o 
  -7  17   4        3.93        8.49      4.73 o 
  -6  17   4       10.19       14.40      4.71 o 
  -5  17   4       13.49       11.64      4.43 o 
  -4  17   4      169.99      157.86     29.55 o 
  -3  17   4      101.77       84.94      8.18 o 
  -2  17   4       19.84       18.54      5.57 o 
  -1  17   4       34.96       32.62      5.79 o 
   0  17   4       36.09       30.94      6.52 o 
   1  17   4       28.51       22.52      5.61 o 
   2  17   4       12.18       13.30      4.43 o 
   3  17   4        0.00        2.90      3.62 o 
   4  17   4       21.15       16.72      4.25 o 
   5  17   4       11.95       13.68      4.27 o 
   6  17   4        0.08        1.83      3.92 o 
   7  17   4       14.44       13.81      5.81 o 
   8  17   4       14.87       17.53      7.49 o 
   9  17   4        0.11        4.57      6.14 o 
  10  17   4        1.10        6.87      5.69 o 
 -11  18   4       18.12       12.34      5.77 o 
 -10  18   4        2.93       11.18      6.47 o 
  -9  18   4        5.52       10.10      5.33 o 
  -8  18   4       14.16        9.84      6.12 o 
  -7  18   4        0.35       -0.71      4.29 o 
  -6  18   4        6.69        3.60      4.66 o 
  -5  18   4        1.49       -3.66      4.41 o 
  -4  18   4       71.46       78.32     12.40 o 
  -3  18   4       18.79        8.75      5.20 o 
  -2  18   4        3.16        0.85      4.33 o 
  -1  18   4       86.08       97.97      9.06 o 
   0  18   4       52.44       45.69      6.76 o 
   1  18   4       21.95       11.35      5.59 o 
   2  18   4      106.90      130.62     10.80 o 
   3  18   4       18.31       18.65      4.88 o 
   4  18   4       77.99       69.36      7.92 o 
   5  18   4       15.92       17.71      4.57 o 
   6  18   4        0.73        4.78      4.50 o 
   7  18   4        5.06        3.63      4.89 o 
   8  18   4        0.04        1.74      5.09 o 
   9  18   4        0.23        0.00      5.51 o 
 -10  19   4        0.59        9.13      6.38 o 
  -9  19   4        1.99        0.82      4.95 o 
  -8  19   4        0.00        3.82      4.94 o 
  -7  19   4       11.30        2.38      4.61 o 
  -6  19   4        2.18       -4.56      4.84 o 
  -5  19   4        1.12       -1.91      4.56 o 
  -4  19   4        3.51        2.09      5.06 o 
  -3  19   4        1.03       -0.02      4.27 o 
  -2  19   4        7.09        7.38      5.28 o 
  -1  19   4        0.17        4.85      5.11 o 
   0  19   4       23.67       18.12      6.52 o 
   1  19   4       15.01        9.91      5.74 o 
   2  19   4        2.85        0.20      4.82 o 
   3  19   4        1.42        5.71      4.53 o 
   4  19   4       26.94       27.12      7.49 o 
   5  19   4       11.98        8.31      5.82 o 
   6  19   4        1.89        5.71      4.98 o 
   7  19   4        0.65        1.16      5.57 o 
   8  19   4        1.71        3.15      5.76 o 
   9  19   4        0.19       17.77     11.85 o 
  -9  20   4        7.05       18.24      6.66 o 
  -8  20   4        6.20        1.45      8.22 o 
  -7  20   4        0.34        7.89      5.87 o 
  -6  20   4        0.35       -1.77      4.92 o 
  -5  20   4        8.85        5.75      5.25 o 
  -4  20   4        6.60        4.04      5.45 o 
  -3  20   4       44.54       37.02      6.78 o 
  -2  20   4       21.66       14.25      6.01 o 
  -1  20   4       51.13       47.34      7.45 o 
   0  20   4       25.40       34.49      8.50 o 
   1  20   4       83.62       92.60      9.45 o 
   2  20   4      160.96      178.87     12.12 o 
   3  20   4       46.41       33.78      7.17 o 
   4  20   4        1.89        1.14      4.80 o 
   5  20   4       16.03       12.56      6.73 o 
   6  20   4        4.55       11.20      5.76 o 
   7  20   4        3.32        8.98      6.16 o 
   8  20   4        1.12        8.00      6.88 o 
  -8  21   4        1.94        2.55      6.36 o 
  -7  21   4        0.13        8.28      6.09 o 
  -6  21   4        4.29        4.64      5.91 o 
  -5  21   4        4.27        2.59      5.10 o 
  -4  21   4        0.37       -5.01      5.01 o 
  -3  21   4       81.79       85.14      9.14 o 
  -2  21   4       24.70       27.59      6.51 o 
  -1  21   4        2.70        2.13      5.46 o 
   0  21   4        7.41        1.97      5.59 o 
   1  21   4       46.86       38.87      7.47 o 
   2  21   4       57.10       60.82      8.51 o 
   3  21   4       20.47        7.93      7.43 o 
   4  21   4        2.16        7.31      5.22 o 
   5  21   4       16.89        5.19      6.18 o 
   6  21   4        0.36        0.07      8.18 o 
   7  21   4        9.59       18.88     11.11 o 
  -7  22   4        0.57       10.14      6.85 o 
  -6  22   4        3.55       -1.25      8.01 o 
  -5  22   4        1.12       -0.86      5.21 o 
  -4  22   4        0.41       -5.25      5.25 o 
  -3  22   4        1.01       -5.55      5.55 o 
  -2  22   4       24.52        8.23      8.66 o 
  -1  22   4        1.05        5.13      5.39 o 
   0  22   4        1.22        2.25      5.74 o 
   1  22   4        8.94        7.45      6.09 o 
   2  22   4        7.81       17.63      6.71 o 
   3  22   4        2.68        7.95      7.16 o 
   4  22   4        1.55       -3.20      8.18 o 
   5  22   4        6.34        9.49      7.43 o 
  -5  23   4        4.68       -0.76      7.25 o 
  -4  23   4        0.40       -0.08      6.38 o 
  -3  23   4        0.93        5.41      6.35 o 
  -2  23   4        0.55       -3.52      5.82 o 
  -1  23   4        9.41       11.49      6.60 o 
   0  23   4       28.62       30.72      8.71 o 
   1  23   4        6.65        9.34      6.44 o 
   2  23   4        5.88        2.90      6.24 o 
   3  23   4        3.86       15.67      8.88 o 
  -1  24   4       15.34       -4.38     11.66 o 
   0  24   4        1.29      -11.11     11.11 o 
 -15   1   5        4.19       -3.59      4.96 o 
 -14   1   5       35.43       33.10      7.75 o 
 -13   1   5       22.96       33.20      6.95 o 
 -12   1   5        0.79        2.40      4.45 o 
 -11   1   5        0.41       -2.76      4.04 o 
 -10   1   5       61.78       57.85      6.75 o 
  -9   1   5       53.02       38.10      5.57 o 
  -8   1   5      392.42      413.99     13.80 o 
  -7   1   5      360.25      386.69     10.93 o 
  -6   1   5      122.90      121.58      5.18 o 
  -5   1   5      120.46      126.47      5.20 o 
  -4   1   5        4.74        5.00      2.00 o 
  -3   1   5       43.00       41.95      3.19 o 
  -2   1   5       43.74       40.44      3.16 o 
  -1   1   5      187.95      183.07      7.03 o 
   0   1   5        3.64        0.33      1.82 o 
   1   1   5       21.28       17.56      2.44 o 
   2   1   5       91.06       93.08      4.10 o 
   3   1   5      813.60      821.48     16.40 o 
   4   1   5      582.74      618.12     13.14 o 
   5   1   5        0.21        1.52      2.79 o 
   6   1   5        0.52        1.03      3.02 o 
   7   1   5       50.66       41.31      5.91 o 
   8   1   5        7.77        8.56      4.24 o 
   9   1   5       20.32       16.11      4.76 o 
  10   1   5       21.22       17.93      5.54 o 
  11   1   5        1.20        0.95      4.87 o 
  12   1   5        6.42       11.59      6.04 o 
  13   1   5        0.04       -3.81      5.34 o 
  14   1   5        2.97        4.07      6.39 o 
 -15   2   5        3.26        0.56      5.24 o 
 -14   2   5        0.03        0.83      4.97 o 
 -13   2   5        9.63       32.23      6.41 o 
 -12   2   5        5.74       -1.13      4.18 o 
 -11   2   5      111.88       95.89      8.71 o 
 -10   2   5      257.64      232.23     15.00 o 
  -9   2   5      226.85      233.44     11.36 o 
  -8   2   5       29.19       40.54      4.17 o 
  -7   2   5      282.07      291.50      8.06 o 
  -6   2   5       20.78       19.53      3.23 o 
  -5   2   5        6.16        5.23      2.11 o 
  -4   2   5       45.02       44.34      3.47 o 
  -3   2   5        0.01        1.29      1.74 o 
  -2   2   5      239.77      236.06      6.19 o 
  -1   2   5      344.43      393.06      8.03 o 
   0   2   5        4.88        0.64      1.78 o 
   1   2   5       11.55       18.43      2.45 o 
   2   2   5      163.49      156.63      6.47 o 
   3   2   5      160.67      182.46      7.12 o 
   4   2   5      217.87      224.21      7.69 o 
   5   2   5       11.99        9.63      3.37 o 
   6   2   5       55.91       53.07      5.34 o 
   7   2   5      120.73      142.35      8.15 o 
   8   2   5       30.16       32.71      9.76 o 
   9   2   5       20.03       18.46      5.31 o 
  10   2   5       21.66       11.46      5.25 o 
  11   2   5       21.41        8.52      5.44 o 
  12   2   5        0.73        1.76      5.59 o 
  13   2   5        1.61        3.59      5.58 o 
  14   2   5        1.65       25.55     12.41 o 
 -15   3   5       17.06       38.07      7.36 o 
 -14   3   5        0.38       -4.97      4.98 o 
 -13   3   5        0.02        0.60      4.86 o 
 -12   3   5       28.66       27.17      5.86 o 
 -11   3   5       78.15       92.96      8.59 o 
 -10   3   5        6.70        4.99      4.21 o 
  -9   3   5       75.98       74.93     16.56 o 
  -8   3   5        0.04       -0.37      2.68 o 
  -7   3   5       51.01       58.26      4.69 o 
  -6   3   5       78.93       73.99      4.96 o 
  -5   3   5       95.96      103.95      5.28 o 
  -4   3   5        3.53        0.98      1.84 o 
  -3   3   5      106.76      122.25      4.05 o 
  -2   3   5       63.35       44.74      3.29 o 
  -1   3   5        9.05        3.78      1.96 o 
   0   3   5      258.77      268.23      6.52 o 
   1   3   5       57.43       66.24      4.14 o 
   2   3   5      687.52      676.42     13.61 o 
   3   3   5      150.77      169.42      8.56 o 
   4   3   5      156.13      143.12      7.86 o 
   5   3   5      122.85      105.89      8.63 o 
   6   3   5      561.02      527.81     19.07 o 
   7   3   5      189.38      214.53     12.42 o 
   8   3   5        2.87        5.48      3.70 o 
   9   3   5       15.98        8.31      4.82 o 
  10   3   5       20.69       19.58      5.67 o 
  11   3   5        2.21        1.99      4.98 o 
  12   3   5        1.29        0.40      5.60 o 
  13   3   5       17.15       13.28      6.73 o 
 -15   4   5        2.48       -3.72      5.13 o 
 -14   4   5        7.27        7.38      5.39 o 
 -13   4   5        1.60        8.54      5.00 o 
 -12   4   5        1.87        0.71      4.43 o 
 -11   4   5        0.24       -2.52      4.09 o 
 -10   4   5       30.00       25.93      5.46 o 
  -9   4   5       66.26       68.56      5.28 o 
  -8   4   5      480.36      481.07     12.70 o 
  -7   4   5      174.60      149.60     10.05 o 
  -6   4   5      354.19      330.24      9.28 o 
  -5   4   5      108.81      101.16      5.47 o 
  -4   4   5       18.40       27.04      3.04 o 
  -3   4   5       73.08       88.81      4.07 o 
  -2   4   5       13.31       12.83      2.50 o 
  -1   4   5       27.83       24.32      2.64 o 
   0   4   5       51.95       57.51      4.53 o 
   1   4   5      393.06      412.14     14.13 o 
   2   4   5       89.61       96.90      7.97 o 
   3   4   5      297.50      303.08      8.98 o 
   4   4   5       35.56       56.53      5.82 o 
   5   4   5      496.24      513.26     13.30 o 
   6   4   5      570.50      537.65     14.51 o 
   7   4   5      207.00      173.67      9.01 o 
   8   4   5        2.22       -0.83      3.48 o 
   9   4   5       60.77       59.90      7.36 o 
  10   4   5       19.49       12.23      5.17 o 
  11   4   5       13.59       14.23      5.62 o 
  12   4   5       12.01       18.68      6.20 o 
  13   4   5        4.64        2.51      5.87 o 
 -15   5   5        0.18        0.53      5.73 o 
 -14   5   5        3.88       -2.64      5.45 o 
 -13   5   5        2.43       -3.70      3.70 o 
 -12   5   5        1.15        4.51      4.31 o 
 -11   5   5        2.52       -1.58      4.13 o 
 -10   5   5      138.50      154.66      8.60 o 
  -9   5   5       83.57       76.78      5.60 o 
  -8   5   5      733.72      759.95     17.11 o 
  -7   5   5      392.70      371.61     11.53 o 
  -6   5   5        4.62       10.74      2.85 o 
  -5   5   5       44.09       45.50      4.04 o 
  -4   5   5        5.12        2.78      2.38 o 
  -3   5   5      137.25      111.44      4.50 o 
  -2   5   5      304.02      330.94      8.81 o 
  -1   5   5        8.35        8.40      2.25 o 
   0   5   5      778.19      803.76     15.15 o 
   1   5   5      374.38      382.96      9.80 o 
   2   5   5      193.37      169.78      6.94 o 
   3   5   5      424.08      436.80     10.85 o 
   4   5   5      221.29      224.26      7.61 o 
   5   5   5       44.32       51.98      5.32 o 
   6   5   5       29.84       27.51      6.07 o 
   7   5   5       97.74       94.00      7.22 o 
   8   5   5       17.88       20.20      4.55 o 
   9   5   5        1.00        5.82      3.99 o 
  10   5   5      105.28      118.16     13.20 o 
  11   5   5       68.01       66.57      8.20 o 
  12   5   5        3.05       10.48      5.84 o 
  13   5   5        8.18        7.50      6.36 o 
 -15   6   5        3.41        2.86      5.77 o 
 -14   6   5        9.69       11.80      6.41 o 
 -13   6   5       22.67       22.37      6.21 o 
 -12   6   5       38.32       14.58      5.39 o 
 -11   6   5        4.25       -1.00      5.02 o 
 -10   6   5        8.44        8.12      3.51 o 
  -9   6   5       20.96       14.95      3.66 o 
  -8   6   5      350.73      356.23     10.25 o 
  -7   6   5       51.04       45.24      4.36 o 
  -6   6   5       20.70       19.74      3.37 o 
  -5   6   5        2.41        2.77      2.45 o 
  -4   6   5       60.06       70.14      5.90 o 
  -3   6   5       40.17       46.62      3.69 o 
  -2   6   5        0.03        0.91      1.94 o 
  -1   6   5      242.52      259.48      6.18 o 
   0   6   5       18.39       19.10      3.28 o 
   1   6   5        8.38        2.82      2.58 o 
   2   6   5      164.00      158.50      6.88 o 
   3   6   5      167.52      165.28      7.14 o 
   4   6   5      322.28      303.56      9.48 o 
   5   6   5        1.31        0.55      2.86 o 
   6   6   5        9.07        3.30      3.15 o 
   7   6   5       65.98       63.43      7.08 o 
   8   6   5       20.40       17.19      4.55 o 
   9   6   5       20.08       20.27      5.06 o 
  10   6   5       14.74        5.08      4.45 o 
  11   6   5        2.64        3.96      5.08 o 
  12   6   5       11.71       15.21      6.13 o 
  13   6   5        7.82       12.33      6.47 o 
 -15   7   5        0.38        3.14      5.86 o 
 -14   7   5        1.11       -2.96      5.11 o 
 -13   7   5        2.02       -1.16      6.14 o 
 -12   7   5       28.22       20.54      5.96 o 
 -11   7   5        0.07       -2.48      3.62 o 
 -10   7   5        2.08        2.53      3.25 o 
  -9   7   5        1.73        0.36      3.11 o 
  -8   7   5      553.00      522.92     12.60 o 
  -7   7   5        3.90       12.99      3.29 o 
  -6   7   5      568.14      573.27     13.93 o 
  -5   7   5      309.98      295.95      8.81 o 
  -4   7   5      123.36      128.63      8.28 o 
  -3   7   5      315.33      290.98     12.02 o 
  -2   7   5       61.07       75.58      4.61 o 
  -1   7   5      731.70      706.56     14.10 o 
   0   7   5      220.52      246.81      8.04 o 
   1   7   5        1.60        1.32      2.55 o 
   2   7   5       23.43       24.53      3.68 o 
   3   7   5       45.14       60.47      4.90 o 
   4   7   5       19.05       23.78      3.83 o 
   5   7   5      110.80       96.55      5.77 o 
   6   7   5        9.63       10.04      3.36 o 
   7   7   5       93.27       83.30      6.14 o 
   8   7   5      125.09      138.68      9.49 o 
   9   7   5       32.78       35.73      5.67 o 
  10   7   5      125.05      137.42      9.26 o 
  11   7   5       70.52       82.60      8.18 o 
  12   7   5       12.79       14.11      6.36 o 
  13   7   5       17.89       19.27      7.97 o 
 -14   8   5        1.08        2.26      5.32 o 
 -13   8   5       13.37       14.44      5.86 o 
 -12   8   5        1.34        1.29      4.75 o 
 -11   8   5        0.04        1.09      3.36 o 
 -10   8   5        0.12        2.61      3.10 o 
  -9   8   5       13.06        5.91      3.44 o 
  -8   8   5       16.11       17.42      3.95 o 
  -7   8   5        1.06        0.01      2.88 o 
  -6   8   5      177.42      186.29      7.55 o 
  -5   8   5       49.76       44.60      5.02 o 
  -4   8   5      176.73      175.92      6.98 o 
  -3   8   5      347.45      346.64      9.32 o 
  -2   8   5      301.02      307.90      8.96 o 
  -1   8   5       82.84       63.40      4.65 o 
   0   8   5      104.66      107.59      5.73 o 
   1   8   5        0.12       -2.43      2.43 o 
   2   8   5        5.66        4.15      2.64 o 
   3   8   5        7.44        5.95      2.88 o 
   4   8   5       27.18       20.66      3.73 o 
   5   8   5       60.73       58.19      5.25 o 
   6   8   5       11.12        9.11      3.43 o 
   7   8   5       43.10       34.10      4.68 o 
   8   8   5       17.00       14.55      5.12 o 
   9   8   5        0.47       -0.30      3.89 o 
  10   8   5        1.97       -1.33      4.38 o 
  11   8   5        3.06        3.82      4.79 o 
  12   8   5        5.52        3.11      5.25 o 
  13   8   5       13.45       12.50      7.22 o 
 -14   9   5        2.03       -0.06      6.55 o 
 -13   9   5        0.88        3.48      5.37 o 
 -12   9   5        4.73        8.40      4.52 o 
 -11   9   5        1.39        1.43      3.67 o 
 -10   9   5       54.66       55.45      7.06 o 
  -9   9   5        0.25        4.32      3.26 o 
  -8   9   5       86.36       83.77      6.00 o 
  -7   9   5       10.74        6.14      3.16 o 
  -6   9   5      288.12      313.40      9.63 o 
  -5   9   5      289.33      282.77     11.42 o 
  -4   9   5       16.72       11.98      3.09 o 
  -3   9   5       62.12       54.19      5.29 o 
  -2   9   5        0.02        1.01      3.47 o 
  -1   9   5       54.29       64.39      5.60 o 
   0   9   5        0.62        0.83      2.59 o 
   1   9   5       79.08       87.25      5.50 o 
   2   9   5        6.32        4.40      2.70 o 
   3   9   5       68.80       77.87      7.95 o 
   4   9   5      114.29       98.92      6.28 o 
   5   9   5      340.69      327.07     14.37 o 
   6   9   5       54.40       42.41      4.83 o 
   7   9   5      156.27      163.28     14.93 o 
   8   9   5      116.23      130.13      7.89 o 
   9   9   5        4.49        3.69      4.23 o 
  10   9   5       28.27       22.38      5.62 o 
  11   9   5       11.48       14.05      5.66 o 
  12   9   5        2.31        0.17      6.01 o 
 -14  10   5        0.56       -1.61      5.59 o 
 -13  10   5        0.20        2.96      7.11 o 
 -12  10   5        0.04       -2.38      3.79 o 
 -11  10   5       67.45       78.40      6.52 o 
 -10  10   5        2.32        7.06      3.89 o 
  -9  10   5      143.15      159.85      8.04 o 
  -8  10   5        0.04        0.52      3.05 o 
  -7  10   5       17.75       12.82      3.57 o 
  -6  10   5       90.48       84.70      5.70 o 
  -5  10   5      207.35      182.88     10.76 o 
  -4  10   5      160.50      166.20      8.40 o 
  -3  10   5       20.96       20.60      4.13 o 
  -2  10   5        1.82        4.16      3.64 o 
  -1  10   5        0.59       -0.41      3.03 o 
   0  10   5       13.49        8.38      3.11 o 
   1  10   5      119.09      100.89      6.95 o 
   2  10   5      505.69      497.00     12.14 o 
   3  10   5       52.83       41.44      4.44 o 
   4  10   5       26.92       18.87      3.84 o 
   5  10   5      117.72      105.19     12.72 o 
   6  10   5      102.56      109.18      6.60 o 
   7  10   5       21.08       22.00      4.39 o 
   8  10   5        3.86        5.64      3.85 o 
   9  10   5       11.46       14.13      4.20 o 
  10  10   5        1.68        3.32      4.70 o 
  11  10   5        0.66        2.05      4.80 o 
  12  10   5       12.88        9.34      6.65 o 
 -14  11   5        0.64        3.72      7.06 o 
 -13  11   5        7.34        5.56      5.29 o 
 -12  11   5        1.30       -3.08      3.97 o 
 -11  11   5       10.81        1.59      3.75 o 
 -10  11   5        0.95       -3.67      3.67 o 
  -9  11   5       11.03       11.96      4.28 o 
  -8  11   5       17.81       16.63      3.87 o 
  -7  11   5       25.86       43.24      4.74 o 
  -6  11   5       13.37       11.11      3.32 o 
  -5  11   5        6.57        3.35      3.06 o 
  -4  11   5      238.77      213.12      9.62 o 
  -3  11   5      175.06      176.04     12.88 o 
  -2  11   5      130.20      133.93      9.19 o 
  -1  11   5        0.65        1.75      4.33 o 
   0  11   5        1.72       -0.44      3.15 o 
   1  11   5       38.31       34.61      4.23 o 
   2  11   5      151.44      159.52      7.78 o 
   3  11   5      109.87       96.28      6.33 o 
   4  11   5       52.15       53.65      6.70 o 
   5  11   5        8.12       11.14      3.78 o 
   6  11   5       39.92       43.16      5.17 o 
   7  11   5       12.70        4.53      3.83 o 
   8  11   5       13.63        5.54      3.82 o 
   9  11   5        6.66        4.46      4.23 o 
  10  11   5       27.71       37.23      8.34 o 
  11  11   5        0.05        0.59      5.30 o 
  12  11   5       17.58       21.06      7.29 o 
 -13  12   5        1.12        3.38      5.15 o 
 -12  12   5       13.21       16.36      4.84 o 
 -11  12   5        5.92        9.08      4.48 o 
 -10  12   5        0.00       -1.91      3.79 o 
  -9  12   5        4.90        6.05      3.73 o 
  -8  12   5      117.26      115.84      7.20 o 
  -7  12   5      138.19      161.93      7.44 o 
  -6  12   5        3.48       -1.21      3.03 o 
  -5  12   5        3.18        2.71      3.75 o 
  -4  12   5      559.88      572.90     20.14 o 
  -3  12   5      216.70      208.39     11.11 o 
  -2  12   5        8.99        8.22      4.32 o 
  -1  12   5       57.54       46.10      6.04 o 
   0  12   5       74.69       97.88      7.16 o 
   1  12   5       64.12       59.96      6.63 o 
   2  12   5        8.80        1.93      3.07 o 
   3  12   5      100.90      115.43      6.97 o 
   4  12   5       65.62       77.62      6.88 o 
   5  12   5        0.75       -2.67      3.13 o 
   6  12   5        3.52        8.13      3.65 o 
   7  12   5       10.54       10.11      4.01 o 
   8  12   5        3.29        0.20      3.83 o 
   9  12   5        4.21        8.12      4.34 o 
  10  12   5        4.00        7.88      5.11 o 
  11  12   5        2.13       -2.39      5.53 o 
 -13  13   5        0.32        5.70      4.76 o 
 -12  13   5       10.86        8.04      4.79 o 
 -11  13   5        0.83        0.92      4.29 o 
 -10  13   5        1.08        3.54      4.03 o 
  -9  13   5       12.75        7.32      4.08 o 
  -8  13   5       22.77       30.13      4.73 o 
  -7  13   5        3.23        2.89      3.50 o 
  -6  13   5       97.20       97.45      7.47 o 
  -5  13   5      189.12      200.51      9.91 o 
  -4  13   5        5.45        1.32      4.18 o 
  -3  13   5      164.27      183.40     10.90 o 
  -2  13   5       95.18       94.82     13.73 o 
  -1  13   5       68.44       71.61      7.61 o 
   0  13   5       73.40       88.16     10.88 o 
   1  13   5        6.34        1.47      3.56 o 
   2  13   5      273.60      273.36      9.79 o 
   3  13   5        8.12       10.58      3.63 o 
   4  13   5       13.12       13.41      3.89 o 
   5  13   5        0.00        0.52      3.41 o 
   6  13   5        0.66        4.00      3.33 o 
   7  13   5        0.58        2.72      3.49 o 
   8  13   5        1.04        2.13      3.89 o 
   9  13   5       20.26       20.47      5.29 o 
  10  13   5       15.85       15.61      5.34 o 
  11  13   5        1.11       -1.14      5.65 o 
 -12  14   5        2.15        0.70      4.60 o 
 -11  14   5        8.86        5.51      4.60 o 
 -10  14   5        1.84        0.31      3.87 o 
  -9  14   5        0.32        1.92      3.93 o 
  -8  14   5        9.17        7.19      4.60 o 
  -7  14   5        4.85       -0.60      4.03 o 
  -6  14   5        0.00       -2.81      3.91 o 
  -5  14   5       46.71       54.67      6.89 o 
  -4  14   5       18.08       20.04      5.49 o 
  -3  14   5        1.95        6.89      4.44 o 
  -2  14   5        3.81        2.00      4.44 o 
  -1  14   5        0.53       -2.45      4.10 o 
   0  14   5       23.54       33.11      6.03 o 
   1  14   5       40.83       42.79      5.53 o 
   2  14   5      160.47      165.99     12.19 o 
   3  14   5       38.69       46.69      5.66 o 
   4  14   5        0.23        5.29      3.67 o 
   5  14   5       26.63       16.26      4.80 o 
   6  14   5        2.13       -0.22      3.60 o 
   7  14   5        2.21       -1.12      4.33 o 
   8  14   5        8.24       13.01      4.66 o 
   9  14   5       16.69        8.91      4.82 o 
  10  14   5        1.51       -4.67      4.67 o 
 -12  15   5        5.90        8.73      4.68 o 
 -11  15   5        0.04        6.58      4.80 o 
 -10  15   5        0.60        8.79      4.75 o 
  -9  15   5        0.14       -1.59      4.31 o 
  -8  15   5        6.81        3.40      4.29 o 
  -7  15   5        2.66        1.77      4.34 o 
  -6  15   5        3.63        1.39      4.86 o 
  -5  15   5        4.29        6.72      4.80 o 
  -4  15   5       20.32       22.68      6.49 o 
  -3  15   5       89.55       95.60      9.46 o 
  -2  15   5      110.53      116.35      9.44 o 
  -1  15   5       35.41       42.71      7.32 o 
   0  15   5       13.32       14.39      5.49 o 
   1  15   5       12.51        5.00      4.97 o 
   2  15   5        6.27        2.21      4.00 o 
   3  15   5       76.99       66.70      6.86 o 
   4  15   5        3.72       -1.35      3.44 o 
   5  15   5       14.56       10.48      4.06 o 
   6  15   5        3.75        4.96      4.08 o 
   7  15   5        0.05       -0.21      4.01 o 
   8  15   5       30.05       26.63      5.36 o 
   9  15   5        4.71        1.07      4.91 o 
  10  15   5        1.02       -4.41      5.29 o 
 -11  16   5        4.45        6.41      5.03 o 
 -10  16   5        1.62       -4.11      4.94 o 
  -9  16   5        5.30        3.22      4.97 o 
  -8  16   5        8.56        4.90      4.71 o 
  -7  16   5        6.82        5.40      4.62 o 
  -6  16   5        0.73        6.15      5.03 o 
  -5  16   5       50.34       63.69      8.03 o 
  -4  16   5        1.71        4.02      4.62 o 
  -3  16   5      130.22      139.78     23.78 o 
  -2  16   5      168.17      136.30     10.95 o 
  -1  16   5       36.97       22.54      9.94 o 
   0  16   5        1.32       -4.15      4.45 o 
   1  16   5        0.69       -2.67      4.43 o 
   2  16   5       50.19       56.75      8.33 o 
   3  16   5        8.93        6.39      4.35 o 
   4  16   5        0.10       -3.65      3.65 o 
   5  16   5        0.70        6.28      4.17 o 
   6  16   5        0.03        0.76      4.16 o 
   7  16   5       11.08       16.21      4.92 o 
   8  16   5       11.81        4.00      4.75 o 
   9  16   5        3.44       -0.58      5.28 o 
 -10  17   5        8.75       10.08      5.78 o 
  -9  17   5       18.86       12.85      5.92 o 
  -8  17   5       19.11       15.78      5.77 o 
  -7  17   5       37.10       37.13      7.02 o 
  -6  17   5       15.42        5.93      5.28 o 
  -5  17   5        2.61       -4.39      4.39 o 
  -4  17   5        7.53        1.48      4.97 o 
  -3  17   5       14.47       12.67      5.60 o 
  -2  17   5       40.35       38.00      8.28 o 
  -1  17   5        5.95       -4.53      5.72 o 
   0  17   5        6.63        2.10      4.90 o 
   1  17   5        9.56       10.01      5.80 o 
   2  17   5       24.85       25.54      7.64 o 
   3  17   5       30.60       24.12      5.60 o 
   4  17   5        0.02        7.51      4.50 o 
   5  17   5       20.07       24.16      5.03 o 
   6  17   5       19.84       26.25      5.42 o 
   7  17   5        1.46       -4.36      4.36 o 
   8  17   5        0.30        0.91      4.91 o 
   9  17   5        0.86       -9.62      9.62 o 
 -10  18   5        9.05       24.80      7.10 o 
  -9  18   5        0.28        2.57      5.70 o 
  -8  18   5       18.00       15.16      6.47 o 
  -7  18   5       12.98        9.95      5.80 o 
  -6  18   5        0.92       -3.77      5.98 o 
  -5  18   5        2.76       -3.74      4.90 o 
  -4  18   5       38.65       30.03      9.36 o 
  -3  18   5       19.42       18.57      6.29 o 
  -2  18   5       18.30       18.03      6.03 o 
  -1  18   5        6.53        8.62      5.65 o 
   0  18   5        1.70       10.38      5.55 o 
   1  18   5        0.00       -0.72      5.11 o 
   2  18   5        9.48        6.44      5.82 o 
   3  18   5       34.64       28.24      7.09 o 
   4  18   5       36.13       41.35      6.40 o 
   5  18   5        7.73       11.39      5.35 o 
   6  18   5        0.44        3.67      4.59 o 
   7  18   5       18.18       14.96      5.93 o 
   8  18   5       25.98       28.91      6.59 o 
  -9  19   5        7.91        1.21      7.15 o 
  -8  19   5        0.31       -1.23      5.89 o 
  -7  19   5        0.59        6.24      5.76 o 
  -6  19   5        0.22        1.42      5.26 o 
  -5  19   5        0.00       -4.67      4.67 o 
  -4  19   5        0.14        2.47      5.17 o 
  -3  19   5       10.37        9.80      8.02 o 
  -2  19   5       16.32       10.17      6.05 o 
  -1  19   5        4.70        0.42      5.43 o 
   0  19   5       10.40        6.86      5.88 o 
   1  19   5       37.62       49.91      7.73 o 
   2  19   5        1.73        2.27      5.79 o 
   3  19   5        0.29        6.89      6.19 o 
   4  19   5        0.19       -4.67      4.67 o 
   5  19   5        5.09        2.48      5.20 o 
   6  19   5       15.79       21.88      6.23 o 
   7  19   5        7.27       -1.06      6.37 o 
  -8  20   5       15.21       17.40      9.50 o 
  -7  20   5        0.31        1.67      5.90 o 
  -6  20   5        6.43        7.13      6.42 o 
  -5  20   5        7.76        2.28      7.36 o 
  -4  20   5        0.02        5.41      5.99 o 
  -3  20   5        0.80       -0.10      5.60 o 
  -2  20   5        0.15       -3.18      5.35 o 
  -1  20   5       20.11       26.38      6.85 o 
   0  20   5        2.62        4.77      6.15 o 
   1  20   5        0.86        6.68      6.15 o 
   2  20   5        4.13        7.73      6.64 o 
   3  20   5        0.83       -1.89      6.06 o 
   4  20   5        8.48       10.64      6.82 o 
   5  20   5        0.26        0.76      5.57 o 
   6  20   5        5.69       17.08      8.41 o 
  -6  21   5       12.30        0.40      6.05 o 
  -5  21   5        1.33       -4.45      5.90 o 
  -4  21   5        7.07        3.83      5.85 o 
  -3  21   5        2.05       -2.47      7.84 o 
  -2  21   5        7.35        4.35      5.93 o 
  -1  21   5        0.94       -3.86      5.80 o 
   0  21   5        0.44        2.35      5.61 o 
   1  21   5        0.35        1.04      6.41 o 
   2  21   5        6.60        9.01      6.18 o 
   3  21   5       39.48       43.95     12.82 o 
   4  21   5       30.40       41.74      8.56 o 
  -4  22   5        5.91        7.99      6.97 o 
  -3  22   5        3.19       -0.36      6.24 o 
  -2  22   5        3.11       11.57      6.77 o 
  -1  22   5        7.11        4.09      6.70 o 
   0  22   5       35.94       36.82     10.31 o 
   1  22   5        2.68        2.68      8.07 o 
   2  22   5        0.04       -4.66      6.66 o 
 -14   0   6        9.81       10.17      8.43 o 
 -13   0   6        5.15       12.17      8.33 o 
 -12   0   6       17.02       29.53     17.77 o 
 -11   0   6        0.50        4.68      6.64 o 
 -10   0   6       14.88       18.36      9.44 o 
  -9   0   6        0.01       -4.39      5.37 o 
  -8   0   6      870.46      879.47     32.04 o 
  -7   0   6     1692.38     1702.88     74.22 o 
  -6   0   6       10.56        8.15      3.92 o 
  -5   0   6        0.68        5.23      3.31 o 
  -4   0   6        0.22        2.17      2.79 o 
  -3   0   6       21.92       32.45      4.69 o 
  -2   0   6        4.52       -2.68      3.00 o 
  -1   0   6       47.42       41.61      5.09 o 
   0   0   6       43.97       47.43      5.43 o 
   1   0   6       12.30       12.84      4.67 o 
   2   0   6      249.69      265.53     12.62 o 
   3   0   6      186.22      219.44     15.44 o 
   4   0   6      618.36      621.14     25.65 o 
   5   0   6       18.24        5.16     10.55 o 
   6   0   6      176.43      205.29     18.51 o 
   7   0   6      200.03      217.74     32.20 o 
   8   0   6       31.68       19.99      9.62 o 
   9   0   6       18.05        8.66     11.66 o 
  10   0   6       86.43       78.48     18.88 o 
  11   0   6        8.38       -5.85     11.85 o 
  12   0   6       24.47       18.06      9.31 o 
 -14   1   6        1.67       -4.72      5.55 o 
 -13   1   6        0.41       -3.97      5.66 o 
 -12   1   6        0.01       -0.05      4.74 o 
 -11   1   6       14.49        9.60      6.09 o 
 -10   1   6        0.51        1.71      4.42 o 
  -9   1   6        3.89        3.34      4.27 o 
  -8   1   6        0.53        2.42      4.29 o 
  -7   1   6       40.78       38.03     11.54 o 
  -6   1   6        1.19       -0.23      3.04 o 
  -5   1   6        0.28        1.35      2.27 o 
  -4   1   6        7.04        1.33      2.27 o 
  -3   1   6       58.62       60.64      4.08 o 
  -2   1   6       19.00       13.81      2.90 o 
  -1   1   6        0.20        0.07      2.13 o 
   0   1   6      100.02      104.46      6.02 o 
   1   1   6        9.42        8.65      2.72 o 
   2   1   6      199.02      188.78      8.74 o 
   3   1   6        0.37       -0.48      3.16 o 
   4   1   6      215.94      223.06     11.27 o 
   5   1   6       73.39       78.13      7.71 o 
   6   1   6      226.64      265.00     15.86 o 
   7   1   6      255.71      239.80     12.75 o 
   8   1   6      133.30      140.00     10.67 o 
   9   1   6       13.42       15.29      5.66 o 
  10   1   6        3.53       10.75      6.25 o 
  11   1   6        9.03       11.41      5.81 o 
  12   1   6        4.82        2.03      6.25 o 
 -14   2   6        1.26        5.37      5.44 o 
 -13   2   6       21.76       16.34      6.23 o 
 -12   2   6        8.60        9.53      5.27 o 
 -11   2   6       31.76       18.92      6.89 o 
 -10   2   6        8.55        3.90      4.48 o 
  -9   2   6       32.45       32.86      7.27 o 
  -8   2   6       93.48       88.12      7.99 o 
  -7   2   6       98.48       96.61      6.79 o 
  -6   2   6       86.83       82.82      5.63 o 
  -5   2   6      649.03      658.22     14.01 o 
  -4   2   6       84.47       96.21      5.23 o 
  -3   2   6      129.94      132.89      5.42 o 
  -2   2   6       19.96       20.46      3.22 o 
  -1   2   6        0.20       -1.77      2.07 o 
   0   2   6      187.63      186.76      7.05 o 
   1   2   6      206.24      231.86     10.62 o 
   2   2   6      143.94      150.65      7.08 o 
   3   2   6       44.63       33.81      7.93 o 
   4   2   6       42.44       47.09      5.47 o 
   5   2   6      143.33      132.34      9.56 o 
   6   2   6      349.39      354.38     21.03 o 
   7   2   6       46.77       56.39      7.30 o 
   8   2   6       34.14       34.66      6.58 o 
   9   2   6       31.91       31.30      6.76 o 
  10   2   6        0.93       -4.62      4.93 o 
  11   2   6       62.68       82.25      9.45 o 
  12   2   6        3.95        1.53      5.94 o 
 -14   3   6        1.89        9.04      5.64 o 
 -13   3   6        2.13       -3.35      4.46 o 
 -12   3   6       15.23       18.46      5.85 o 
 -11   3   6        3.15        6.69      4.75 o 
 -10   3   6       38.24       25.97      5.97 o 
  -9   3   6        6.41       -3.64      3.64 o 
  -8   3   6       49.42       49.19      5.71 o 
  -7   3   6       87.94      104.83      6.57 o 
  -6   3   6      240.54      230.65      8.47 o 
  -5   3   6       48.53       40.60      6.77 o 
  -4   3   6       50.63       59.07      6.05 o 
  -3   3   6      145.02      123.00      8.51 o 
  -2   3   6      209.39      222.22      7.23 o 
  -1   3   6      246.97      227.36      7.35 o 
   0   3   6       71.41       74.66      5.31 o 
   1   3   6       34.49       32.48      4.40 o 
   2   3   6        3.54        2.21      2.58 o 
   3   3   6       62.43       55.62      5.71 o 
   4   3   6       91.48       79.16      6.58 o 
   5   3   6       38.04       39.14      5.31 o 
   6   3   6        1.06       -2.91      4.18 o 
   7   3   6      113.61      112.61      9.70 o 
   8   3   6      141.35      135.04     10.62 o 
   9   3   6       52.58       51.69      8.50 o 
  10   3   6        2.17        6.47      5.69 o 
  11   3   6        2.22       -5.34      5.34 o 
  12   3   6        0.67       -5.39      5.39 o 
 -14   4   6        0.11       -5.04      5.05 o 
 -13   4   6       17.70       19.15      6.30 o 
 -12   4   6        4.50        6.30      5.07 o 
 -11   4   6        0.38       -0.51      4.50 o 
 -10   4   6        0.03        0.13      4.42 o 
  -9   4   6       67.45       55.58      8.66 o 
  -8   4   6       21.67       17.22      5.05 o 
  -7   4   6      114.84      121.35      6.72 o 
  -6   4   6      136.44      159.36     11.89 o 
  -5   4   6      366.14      387.68     10.46 o 
  -4   4   6      131.53      135.49      6.56 o 
  -3   4   6        0.61       -2.00      2.33 o 
  -2   4   6      347.85      335.69      7.13 o 
  -1   4   6       26.35       16.46      3.43 o 
   0   4   6      224.30      234.85     11.80 o 
   1   4   6        7.96        4.35      2.94 o 
   2   4   6       98.65       99.75      6.17 o 
   3   4   6      208.19      205.27      8.29 o 
   4   4   6        5.02        1.04      3.41 o 
   5   4   6       89.02      108.11     11.21 o 
   6   4   6       72.41       70.87      9.05 o 
   7   4   6        8.48        3.06      4.40 o 
   8   4   6       37.96       32.47      6.24 o 
   9   4   6        0.34       -0.59      4.75 o 
  10   4   6        7.44        9.17      5.96 o 
  11   4   6        0.37       -3.47      5.47 o 
  12   4   6        2.06        5.12      6.51 o 
 -14   5   6        2.65        2.89      5.83 o 
 -13   5   6        1.82       -0.28      5.13 o 
 -12   5   6        0.00        6.46      5.20 o 
 -11   5   6       17.39       13.66      5.43 o 
 -10   5   6        9.01       11.25      5.16 o 
  -9   5   6      154.72      164.01      9.38 o 
  -8   5   6       48.49       52.47      5.10 o 
  -7   5   6       56.16       55.21      5.10 o 
  -6   5   6       21.26       23.59      5.08 o 
  -5   5   6       63.76       71.60      5.39 o 
  -4   5   6        2.79       -0.30      2.70 o 
  -3   5   6       36.82       28.61      3.49 o 
  -2   5   6      104.14      113.41      5.82 o 
  -1   5   6      269.23      259.98      8.81 o 
   0   5   6       21.64       16.54      3.60 o 
   1   5   6      106.76      107.31      6.53 o 
   2   5   6       85.59       84.31      7.17 o 
   3   5   6       21.38       21.89      3.98 o 
   4   5   6      110.29      120.91      9.43 o 
   5   5   6      219.32      209.79     10.11 o 
   6   5   6      202.08      208.57     10.41 o 
   7   5   6       37.37       48.89      5.98 o 
   8   5   6        0.00       -1.23      4.53 o 
   9   5   6        0.32       -1.29      5.02 o 
  10   5   6       15.85       14.66      6.09 o 
  11   5   6       15.72       10.65      7.16 o 
  12   5   6        1.07        0.63      6.22 o 
 -14   6   6        0.58        0.76      5.73 o 
 -13   6   6       10.56       22.57      6.29 o 
 -12   6   6        1.83        4.30      5.09 o 
 -11   6   6        0.34       -1.68      4.55 o 
 -10   6   6        6.38       10.86      4.98 o 
  -9   6   6       94.61      108.91      6.85 o 
  -8   6   6       46.03       50.91      5.29 o 
  -7   6   6       17.16       13.00      3.78 o 
  -6   6   6       37.25       38.27      4.36 o 
  -5   6   6       11.42        9.78      3.27 o 
  -4   6   6       19.45       17.40      3.51 o 
  -3   6   6      136.18      127.59      5.99 o 
  -2   6   6      332.61      342.32     17.33 o 
  -1   6   6       85.82       87.15      5.54 o 
   0   6   6      179.51      190.49      7.92 o 
   1   6   6        2.64       -2.23      2.72 o 
   2   6   6      108.21      103.51      6.44 o 
   3   6   6      193.26      176.75     10.62 o 
   4   6   6      181.03      190.08      7.95 o 
   5   6   6       37.42       33.04      5.16 o 
   6   6   6        4.29        3.57      3.89 o 
   7   6   6        9.62       10.95      4.48 o 
   8   6   6        3.35        0.78      4.08 o 
   9   6   6        0.08        4.67      4.93 o 
  10   6   6        8.31        1.29      5.61 o 
  11   6   6        7.85        8.23      6.81 o 
  12   6   6        1.17        1.87      6.37 o 
 -14   7   6        8.49       10.14      6.03 o 
 -13   7   6        0.86        5.83      5.80 o 
 -12   7   6        0.64       -4.01      5.91 o 
 -11   7   6        0.12       -0.24      4.63 o 
 -10   7   6       66.40       72.58      8.21 o 
  -9   7   6       11.44        4.12      3.62 o 
  -8   7   6       34.20       28.11      4.42 o 
  -7   7   6       44.33       40.53      4.72 o 
  -6   7   6        1.41        1.71      2.93 o 
  -5   7   6        7.43        2.06      2.96 o 
  -4   7   6      249.12      224.46      8.28 o 
  -3   7   6      426.74      356.48     13.39 o 
  -2   7   6       94.68       92.91      6.81 o 
  -1   7   6       11.11        8.92      3.61 o 
   0   7   6       81.37       99.27      6.17 o 
   1   7   6      116.29      114.37      6.63 o 
   2   7   6       23.62       21.45      4.99 o 
   3   7   6       32.88       35.74      4.64 o 
   4   7   6       92.86      100.81      6.66 o 
   5   7   6        3.84       -0.20      3.36 o 
   6   7   6        2.86        0.72      3.75 o 
   7   7   6        1.86       -1.71      3.77 o 
   8   7   6        8.00        4.52      4.25 o 
   9   7   6        1.10       -1.88      4.95 o 
  10   7   6        1.90        0.96      5.44 o 
  11   7   6        1.10        7.27      6.22 o 
 -13   8   6        0.39        4.28      5.33 o 
 -12   8   6        0.38        0.12      5.24 o 
 -11   8   6       16.48       20.45      5.81 o 
 -10   8   6       45.17       47.09      5.56 o 
  -9   8   6       57.50       57.69      5.70 o 
  -8   8   6        0.60        0.60      3.33 o 
  -7   8   6        3.81        5.52      3.40 o 
  -6   8   6       33.25       30.97      4.86 o 
  -5   8   6      139.17      142.95      7.54 o 
  -4   8   6       28.05       27.06      5.23 o 
  -3   8   6      178.93      170.20     12.96 o 
  -2   8   6      127.90      124.06      9.06 o 
  -1   8   6       37.78       36.38      5.17 o 
   0   8   6      103.25       99.10      6.31 o 
   1   8   6        7.31        3.81      3.20 o 
   2   8   6      450.37      470.70     14.84 o 
   3   8   6      248.70      257.30      9.65 o 
   4   8   6        2.74        5.18      3.51 o 
   5   8   6        0.02        2.51      3.45 o 
   6   8   6       17.96       25.45      5.03 o 
   7   8   6        5.76        4.29      4.37 o 
   8   8   6        0.76        4.35      4.23 o 
   9   8   6        0.00        0.89      4.58 o 
  10   8   6       10.08       13.58      6.00 o 
  11   8   6        0.20       -0.71      5.85 o 
 -13   9   6        5.62        2.00      5.82 o 
 -12   9   6        1.06       -4.95      4.95 o 
 -11   9   6       23.11       27.15      6.56 o 
 -10   9   6       26.26       25.94      4.89 o 
  -9   9   6        7.30        7.75      3.96 o 
  -8   9   6        5.39        9.97      3.77 o 
  -7   9   6       84.34       91.74      6.39 o 
  -6   9   6        0.68        0.75      3.22 o 
  -5   9   6      138.70      143.85      7.84 o 
  -4   9   6       21.48       16.59      9.72 o 
  -3   9   6        5.33        0.35      3.98 o 
  -2   9   6        0.16       -3.74      3.74 o 
  -1   9   6        0.03       -0.01      3.47 o 
   0   9   6        1.45       -3.31      3.31 o 
   1   9   6      154.36      172.20      9.22 o 
   2   9   6        2.64        1.88      3.17 o 
   3   9   6       35.77       34.21      4.67 o 
   4   9   6        0.38        0.65      3.19 o 
   5   9   6        2.96        9.91      3.77 o 
   6   9   6       32.66       32.12      4.93 o 
   7   9   6        0.32        5.04      4.33 o 
   8   9   6        6.27        7.03      4.70 o 
   9   9   6        0.17        3.55      4.70 o 
  10   9   6        9.33        3.48      6.97 o 
  11   9   6        9.25        1.96      6.48 o 
 -13  10   6        0.48        0.18      5.83 o 
 -12  10   6        1.75       -1.38      5.56 o 
 -11  10   6        2.77       -0.93      4.58 o 
 -10  10   6       51.21       58.16      6.12 o 
  -9  10   6        1.12        0.99      3.64 o 
  -8  10   6        1.78        2.05      3.50 o 
  -7  10   6       34.01       34.04      4.82 o 
  -6  10   6        6.64        4.47      3.58 o 
  -5  10   6       12.68       18.77      8.92 o 
  -4  10   6        0.41        0.84      4.17 o 
  -3  10   6      154.37      143.86     10.04 o 
  -2  10   6      402.58      426.34     15.43 o 
  -1  10   6       93.43       95.91      8.59 o 
   0  10   6        4.15        1.37      3.73 o 
   1  10   6       18.03       19.70      6.26 o 
   2  10   6       27.89       25.06      4.29 o 
   3  10   6       65.19       58.11      5.60 o 
   4  10   6       16.50       13.23      4.64 o 
   5  10   6        5.84        3.53      3.85 o 
   6  10   6       13.60        6.42      3.98 o 
   7  10   6        0.10       -0.86      4.08 o 
   8  10   6        6.74        7.39      4.93 o 
   9  10   6        6.07        4.24      4.94 o 
  10  10   6        0.10       -0.06      4.97 o 
  11  10   6        8.36        2.22     11.48 o 
 -12  11   6       35.98       38.26      7.43 o 
 -11  11   6        0.01       -0.64      3.91 o 
 -10  11   6        6.49        6.21      4.31 o 
  -9  11   6        2.67       -1.14      3.69 o 
  -8  11   6        0.98       -0.40      3.60 o 
  -7  11   6        1.87       -1.39      3.81 o 
  -6  11   6       20.51       16.34      5.52 o 
  -5  11   6       28.22       30.30      6.03 o 
  -4  11   6       38.68       34.07      9.83 o 
  -3  11   6       25.34       30.41      5.86 o 
  -2  11   6      172.61      170.30     10.93 o 
  -1  11   6      149.95      123.96     14.85 o 
   0  11   6       92.59      115.76     13.12 o 
   1  11   6        1.35        2.95      3.80 o 
   2  11   6       82.51       85.22      6.35 o 
   3  11   6        8.92        5.47      3.57 o 
   4  11   6        8.61        5.41      3.90 o 
   5  11   6       10.19       14.12      4.14 o 
   6  11   6        0.03       -0.43      3.54 o 
   7  11   6        1.56        4.65      4.07 o 
   8  11   6        0.33       -1.58      4.39 o 
   9  11   6        1.27        5.98      5.01 o 
  10  11   6       39.30       48.88      7.65 o 
 -12  12   6        3.58        5.35      5.51 o 
 -11  12   6        4.91        3.02      4.67 o 
 -10  12   6        0.15       -3.99      3.99 o 
  -9  12   6        0.08        0.09      3.98 o 
  -8  12   6        7.08        2.83      4.02 o 
  -7  12   6        1.12        7.66      4.54 o 
  -6  12   6        0.03       -1.69      4.51 o 
  -5  12   6        0.54       -4.70      4.70 o 
  -4  12   6        1.59        2.85      4.68 o 
  -3  12   6        2.43        1.48      4.37 o 
  -2  12   6       86.91       83.28     17.26 o 
  -1  12   6       32.40       22.27      5.65 o 
   0  12   6        8.49        9.25      4.88 o 
   1  12   6        0.03        1.94      4.03 o 
   2  12   6       82.22       91.70      8.24 o 
   3  12   6       51.47       46.06      7.34 o 
   4  12   6        0.06        6.82      3.91 o 
   5  12   6        0.05       -3.32      3.68 o 
   6  12   6        9.05        6.49      4.26 o 
   7  12   6        1.90       -2.10      3.97 o 
   8  12   6        1.57       -1.39      4.77 o 
   9  12   6       10.66        4.87      5.49 o 
  10  12   6        0.78       -5.83      5.83 o 
 -11  13   6        1.01       -0.73      4.83 o 
 -10  13   6       18.65       17.44      5.79 o 
  -9  13   6        1.10        6.47      5.15 o 
  -8  13   6        5.04       11.52      5.07 o 
  -7  13   6        8.05        5.38      5.15 o 
  -6  13   6        0.01        1.66      4.76 o 
  -5  13   6       36.97       27.36      6.15 o 
  -4  13   6       43.78       27.16      6.11 o 
  -3  13   6        5.47        0.84      4.57 o 
  -2  13   6        0.55        5.95      4.66 o 
  -1  13   6        8.73        3.50      4.72 o 
   0  13   6        9.64        4.62      4.56 o 
   1  13   6        2.35        5.09      4.88 o 
   2  13   6        2.86       11.67      5.61 o 
   3  13   6       88.86       82.99      9.74 o 
   4  13   6       17.91       21.72      4.68 o 
   5  13   6        2.66        1.38      3.86 o 
   6  13   6        0.00        3.42      3.96 o 
   7  13   6        0.50        2.75      4.35 o 
   8  13   6        0.07        0.01      4.54 o 
   9  13   6        0.17        3.46      5.30 o 
 -11  14   6        2.45       16.20      5.67 o 
 -10  14   6        3.14       -4.09      5.16 o 
  -9  14   6        2.09       -5.33      5.33 o 
  -8  14   6        1.22        4.51      5.56 o 
  -7  14   6        0.76       -4.15      4.88 o 
  -6  14   6        0.54       -4.45      4.45 o 
  -5  14   6       17.48       18.12      5.99 o 
  -4  14   6       19.17       17.96      5.98 o 
  -3  14   6       92.76      101.34      9.39 o 
  -2  14   6       21.01       17.85      5.61 o 
  -1  14   6        3.27        4.05      4.57 o 
   0  14   6        0.00       -1.10      4.40 o 
   1  14   6        0.00        1.06      5.45 o 
   2  14   6       24.56       22.41      5.57 o 
   3  14   6        0.20        6.85      4.51 o 
   4  14   6        2.31        0.00      4.22 o 
   5  14   6        6.22        0.66      4.08 o 
   6  14   6       24.87       18.64      4.96 o 
   7  14   6        0.15       -1.18      4.30 o 
   8  14   6       25.14       33.85      6.04 o 
   9  14   6        0.72        7.03      5.50 o 
 -10  15   6       22.90       32.18      7.15 o 
  -9  15   6        0.00       -2.76      5.24 o 
  -8  15   6       30.18       26.46      6.72 o 
  -7  15   6        0.28        2.10      5.29 o 
  -6  15   6        0.69       -4.70      4.70 o 
  -5  15   6       21.60       20.08      6.05 o 
  -4  15   6       83.55       80.98      8.91 o 
  -3  15   6       12.34        3.03      4.88 o 
  -2  15   6       23.87       17.06      6.94 o 
  -1  15   6        0.78       -0.17      4.89 o 
   0  15   6        6.58        3.93      5.20 o 
   1  15   6        0.15       -3.13      5.82 o 
   2  15   6        8.19        7.76      5.34 o 
   3  15   6       25.94       29.20      5.92 o 
   4  15   6        8.23       10.97      5.17 o 
   5  15   6        1.50        2.94      4.12 o 
   6  15   6        4.97        2.99      4.64 o 
   7  15   6        4.00        5.05      4.55 o 
   8  15   6        1.78        1.80      4.92 o 
 -10  16   6        3.91       -3.33     14.07 o 
  -9  16   6        1.42       -1.64      5.59 o 
  -8  16   6       10.75       15.11      6.12 o 
  -7  16   6        4.56       21.18      6.45 o 
  -6  16   6        6.65        8.13      5.50 o 
  -5  16   6       20.06       20.30      6.59 o 
  -4  16   6        0.27        1.08      5.33 o 
  -3  16   6        0.25       -0.21      4.95 o 
  -2  16   6        0.04        2.07      5.00 o 
  -1  16   6        0.91        6.56      5.45 o 
   0  16   6        0.10       -1.43      4.85 o 
   1  16   6        8.21        5.18      5.68 o 
   2  16   6        1.43        3.88      5.84 o 
   3  16   6       18.13       25.79      5.98 o 
   4  16   6       13.96        9.97      5.29 o 
   5  16   6        7.49        1.04      5.17 o 
   6  16   6        2.05        4.62      4.68 o 
   7  16   6        0.60        0.44      4.62 o 
  -9  17   6        2.73        8.36      7.30 o 
  -8  17   6       19.59       16.12      6.71 o 
  -7  17   6       19.92       28.12      7.02 o 
  -6  17   6        4.05        0.23      5.62 o 
  -5  17   6        5.55        7.35      5.72 o 
  -4  17   6        4.26       -0.37      5.08 o 
  -3  17   6        4.24        6.75      5.58 o 
  -2  17   6       10.40       12.71      5.82 o 
  -1  17   6        7.11        9.84      5.87 o 
   0  17   6       23.84       19.89     10.45 o 
   1  17   6       23.05       17.59      6.58 o 
   2  17   6        0.65        2.31      5.77 o 
   3  17   6        4.98        9.71      7.00 o 
   4  17   6        0.61        1.80      5.02 o 
   5  17   6        1.22       -1.35      5.32 o 
   6  17   6        9.47        6.78      5.83 o 
  -8  18   6        0.12       -1.40      6.64 o 
  -7  18   6       10.47       15.72      6.95 o 
  -6  18   6        3.86        2.90      6.06 o 
  -5  18   6        5.55        1.95      5.70 o 
  -4  18   6       10.23        5.72      5.99 o 
  -3  18   6       10.20        4.49      5.61 o 
  -2  18   6        2.60        8.05      5.85 o 
  -1  18   6       17.28       11.35      6.43 o 
   0  18   6        0.20       16.04      6.65 o 
   1  18   6        4.62        4.13      6.19 o 
   2  18   6        3.22        5.78      5.93 o 
   3  18   6        0.13       -2.18      6.09 o 
   4  18   6        0.83        2.18      6.58 o 
   5  18   6        0.14        0.51      5.57 o 
  -6  19   6        1.45       -3.62      5.88 o 
  -5  19   6       14.48       10.28      6.73 o 
  -4  19   6       19.27        7.97      6.12 o 
  -3  19   6        0.24       -4.25      5.79 o 
  -2  19   6        0.90       -1.99      6.03 o 
  -1  19   6        5.91        7.36      6.28 o 
   0  19   6        0.07       -5.44      5.44 o 
   1  19   6        2.38        0.84      6.25 o 
   2  19   6        1.48       -0.81      6.54 o 
   3  19   6        0.63        5.08      6.74 o 
   4  19   6        0.29        8.82      7.19 o 
  -5  20   6        2.36        4.68      8.80 o 
  -4  20   6        7.22        1.01      6.28 o 
  -3  20   6        0.37       -0.23      5.79 o 
  -2  20   6        3.51       -5.51      5.93 o 
  -1  20   6        1.66        0.44      6.30 o 
   0  20   6        0.04       11.87      7.17 o 
   1  20   6        0.87       -2.50      6.30 o 
   2  20   6        0.14        2.96      6.76 o 
 -13   1   7        0.46       -2.30      5.86 o 
 -12   1   7       10.24        4.63      5.75 o 
 -11   1   7        0.53        0.47      4.80 o 
 -10   1   7        0.11       -1.45      5.00 o 
  -9   1   7        9.49        6.29      5.29 o 
  -8   1   7        1.01        1.17      4.40 o 
  -7   1   7        0.88       -0.68      4.07 o 
  -6   1   7       12.16        7.04      4.54 o 
  -5   1   7       90.92      100.97      7.23 o 
  -4   1   7       21.63       24.28      3.76 o 
  -3   1   7       77.28       77.27      6.65 o 
  -2   1   7      107.32      123.33      7.40 o 
  -1   1   7        0.30        3.01      2.92 o 
   0   1   7        4.75        3.02      3.45 o 
   1   1   7        2.23        0.96      3.47 o 
   2   1   7       31.06       33.53      8.50 o 
   3   1   7      136.39      140.22     10.20 o 
   4   1   7       22.12       20.44      5.11 o 
   5   1   7       25.21       16.09      5.28 o 
   6   1   7       89.54       77.63      8.57 o 
   7   1   7       15.06        7.03      6.36 o 
   8   1   7        7.15        0.27      5.53 o 
   9   1   7       11.08       18.83      6.90 o 
  10   1   7       15.14       14.96      6.88 o 
  11   1   7       34.30       40.35     18.14 o 
 -13   2   7       10.40        8.06      5.90 o 
 -12   2   7        1.84       -1.01      5.61 o 
 -11   2   7        0.00       -2.69      5.16 o 
 -10   2   7        4.42        5.88      5.20 o 
  -9   2   7       13.31       14.53      5.61 o 
  -8   2   7       28.67       39.51      6.67 o 
  -7   2   7        1.02       -2.58      4.15 o 
  -6   2   7       53.88       63.24      6.13 o 
  -5   2   7      114.03      118.93     14.10 o 
  -4   2   7      111.42      105.99      6.13 o 
  -3   2   7      364.76      365.26     12.77 o 
  -2   2   7      766.40      731.66     14.74 o 
  -1   2   7      220.91      247.69     10.32 o 
   0   2   7      136.49      143.98      8.39 o 
   1   2   7      152.05      142.65      8.47 o 
   2   2   7        0.15       -0.99      3.66 o 
   3   2   7       34.82       30.89      7.00 o 
   4   2   7       23.21       23.73      5.76 o 
   5   2   7       33.86       29.24      6.22 o 
   6   2   7       38.32       25.32      6.21 o 
   7   2   7        0.71       -4.48      4.78 o 
   8   2   7       40.13       37.81      7.58 o 
   9   2   7       25.72       21.54      7.85 o 
  10   2   7        1.21       -2.56      6.13 o 
 -13   3   7        4.71        9.75      6.26 o 
 -12   3   7        0.33        1.86      5.41 o 
 -11   3   7        0.48        0.04      5.43 o 
 -10   3   7        0.44       -3.31      4.81 o 
  -9   3   7        7.61        1.65      4.48 o 
  -8   3   7        5.92        8.16      4.31 o 
  -7   3   7      117.87      100.61      8.66 o 
  -6   3   7        1.29        0.71      3.62 o 
  -5   3   7      329.55      324.01     10.42 o 
  -4   3   7       95.73       97.59      6.29 o 
  -3   3   7        1.39       -0.96      2.78 o 
  -2   3   7        3.24        4.45      3.42 o 
  -1   3   7       40.71       36.80      4.70 o 
   0   3   7      120.93      137.03      8.75 o 
   1   3   7       32.73       21.50      4.44 o 
   2   3   7       41.59       49.57      5.94 o 
   3   3   7      185.93      190.40     11.34 o 
   4   3   7        6.13       14.12      5.66 o 
   5   3   7        4.16        3.34      4.74 o 
   6   3   7       14.42       22.39      6.24 o 
   7   3   7        0.15        1.71      4.94 o 
   8   3   7       45.40       45.30      7.69 o 
   9   3   7       13.97       20.16      7.07 o 
  10   3   7       19.08       12.65      7.01 o 
 -13   4   7        0.32        0.14      5.58 o 
 -12   4   7        0.28       -4.88      4.88 o 
 -11   4   7        0.24       -1.67      5.50 o 
 -10   4   7        0.01       -2.10      4.96 o 
  -9   4   7       13.75       16.01      6.28 o 
  -8   4   7       45.37       41.50      6.55 o 
  -7   4   7       65.07       68.74      6.53 o 
  -6   4   7        0.81       -2.31      3.34 o 
  -5   4   7        4.28        1.67      3.37 o 
  -4   4   7        0.05       -2.90      3.31 o 
  -3   4   7       15.05        6.04      4.56 o 
  -2   4   7        2.15        3.64      3.24 o 
  -1   4   7       36.10       27.99      4.36 o 
   0   4   7       36.54       33.70      4.58 o 
   1   4   7        2.23        0.63      3.57 o 
   2   4   7        0.43        7.50      3.63 o 
   3   4   7       49.60       52.43      6.23 o 
   4   4   7       90.11       98.62      8.97 o 
   5   4   7       10.18        5.69      4.88 o 
   6   4   7       12.95       12.66      5.46 o 
   7   4   7        0.49        1.74      5.19 o 
   8   4   7        3.94       -0.61      5.01 o 
   9   4   7       14.17       17.13      6.68 o 
  10   4   7       14.12       10.45      6.82 o 
 -13   5   7        0.52       -5.20      5.20 o 
 -12   5   7        1.10       -1.20      5.72 o 
 -11   5   7        2.41        6.80      5.34 o 
 -10   5   7        4.44        5.37      5.24 o 
  -9   5   7        0.00        4.58      4.54 o 
  -8   5   7        0.78       -4.33      4.33 o 
  -7   5   7      236.41      256.80     12.06 o 
  -6   5   7      103.49      111.90      9.12 o 
  -5   5   7        5.33        8.28      3.56 o 
  -4   5   7        9.98       -0.81      4.16 o 
  -3   5   7        2.29        7.32      4.62 o 
  -2   5   7      103.77       93.90      7.42 o 
  -1   5   7       71.33       67.55      7.61 o 
   0   5   7       91.53       87.17      6.62 o 
   1   5   7        3.96        6.21      3.60 o 
   2   5   7        0.03        0.78      3.68 o 
   3   5   7       47.26       45.42      6.00 o 
   4   5   7        4.96        4.38      4.31 o 
   5   5   7       94.50      114.73     10.06 o 
   6   5   7        0.00       -4.60      4.60 o 
   7   5   7       27.62       30.90      7.04 o 
   8   5   7        7.55        7.42      5.63 o 
   9   5   7        0.37        1.79      5.47 o 
  10   5   7        4.07       11.07      6.89 o 
 -12   6   7        1.38       -1.19      7.16 o 
 -11   6   7        5.93        2.63      5.43 o 
 -10   6   7        7.31       10.63      5.51 o 
  -9   6   7       21.08       12.10      5.34 o 
  -8   6   7       32.97       25.25      5.11 o 
  -7   6   7       18.32       24.08      4.45 o 
  -6   6   7        0.00        3.04      3.58 o 
  -5   6   7       19.72        9.09      5.34 o 
  -4   6   7       14.13       12.90      4.74 o 
  -3   6   7        8.21        9.94      4.90 o 
  -2   6   7      301.61      320.18     13.74 o 
  -1   6   7      175.97      190.89      8.88 o 
   0   6   7        0.22       -3.09      3.09 o 
   1   6   7        3.56        0.74      3.39 o 
   2   6   7       24.72       22.31      4.41 o 
   3   6   7        1.36        3.17      3.63 o 
   4   6   7        0.00       -2.08      4.15 o 
   5   6   7        8.19        8.51      4.57 o 
   6   6   7       83.44       93.00      9.30 o 
   7   6   7       75.09       78.66      8.98 o 
   8   6   7       18.12       14.40      6.03 o 
   9   6   7        0.92        0.20      5.58 o 
  10   6   7        6.64        5.13      6.35 o 
 -12   7   7        0.05       -0.50      5.84 o 
 -11   7   7        3.03        0.91      5.01 o 
 -10   7   7        3.21       -4.36      4.98 o 
  -9   7   7        0.23       -2.54      6.09 o 
  -8   7   7        1.34        6.31      3.89 o 
  -7   7   7        0.77        0.10      3.66 o 
  -6   7   7       30.14       28.20      5.20 o 
  -5   7   7        1.80        9.81      5.02 o 
  -4   7   7        0.25        1.59      4.34 o 
  -3   7   7        0.12       -1.07      4.46 o 
  -2   7   7        1.48       -4.49      4.49 o 
  -1   7   7      186.05      184.91      9.71 o 
   0   7   7       23.17       29.17      6.21 o 
   1   7   7       18.31        9.63      3.86 o 
   2   7   7       34.87       34.18      4.79 o 
   3   7   7        9.86        2.99      4.07 o 
   4   7   7        8.81        7.46      4.56 o 
   5   7   7        1.44        4.25      4.44 o 
   6   7   7       81.16       77.93     10.23 o 
   7   7   7       78.78       79.38     10.63 o 
   8   7   7       22.77       15.73      6.57 o 
   9   7   7        0.46        4.84      5.87 o 
  10   7   7        0.02       -4.61      5.67 o 
 -12   8   7        0.00        2.55      5.68 o 
 -11   8   7        6.46        9.32      5.78 o 
 -10   8   7        1.48        0.53      5.18 o 
  -9   8   7        4.13        5.66      4.64 o 
  -8   8   7       36.23       26.38      4.88 o 
  -7   8   7       38.89       38.74      6.87 o 
  -6   8   7       20.75       16.04      5.53 o 
  -5   8   7       27.45       26.59      5.82 o 
  -4   8   7       65.12       50.04      6.92 o 
  -3   8   7        8.85        7.14      4.72 o 
  -2   8   7       12.01        1.80      4.62 o 
  -1   8   7       33.58       37.07      6.21 o 
   0   8   7        0.54       -2.03      3.68 o 
   1   8   7        2.16        0.81      4.01 o 
   2   8   7       14.96        8.41      3.95 o 
   3   8   7        8.24        3.40      3.89 o 
   4   8   7        0.49        1.51      3.83 o 
   5   8   7        7.94        7.42      4.70 o 
   6   8   7        6.87        9.79      5.11 o 
   7   8   7        2.65        3.20      4.97 o 
   8   8   7        8.94        3.70      5.82 o 
   9   8   7       22.38       28.03      7.34 o 
 -12   9   7       22.54       19.62     17.03 o 
 -11   9   7        0.00       -0.32      5.48 o 
 -10   9   7        9.24        8.09      6.02 o 
  -9   9   7       68.35       76.58      6.79 o 
  -8   9   7        0.79       -3.11      4.07 o 
  -7   9   7       22.55       25.00      5.99 o 
  -6   9   7        0.85       -1.08      4.16 o 
  -5   9   7        0.95        8.77      5.13 o 
  -4   9   7        2.25        6.82      4.86 o 
  -3   9   7        1.66        0.04      4.52 o 
  -2   9   7        9.90        0.58      4.59 o 
  -1   9   7        0.05        0.54      4.69 o 
   0   9   7       41.89       36.30      6.59 o 
   1   9   7        0.01        0.85      3.82 o 
   2   9   7        5.82        9.50      4.00 o 
   3   9   7       59.42       56.10      5.95 o 
   4   9   7       60.80       66.26      7.28 o 
   5   9   7        2.07        2.06      4.38 o 
   6   9   7        1.52        2.46      4.74 o 
   7   9   7        2.88        3.56      6.64 o 
   8   9   7        0.18       -3.33      5.56 o 
   9   9   7        0.07        2.01      5.72 o 
 -11  10   7        5.56        7.80      5.60 o 
 -10  10   7        0.20        0.14      5.46 o 
  -9  10   7        6.98        0.97      4.90 o 
  -8  10   7        0.00        9.03      5.26 o 
  -7  10   7        2.55       -4.04      4.29 o 
  -6  10   7        0.00       -0.15      5.30 o 
  -5  10   7        9.13        2.52      4.90 o 
  -4  10   7        1.31       -1.33      4.68 o 
  -3  10   7       10.29       19.03      5.45 o 
  -2  10   7        0.06        4.85      5.61 o 
  -1  10   7       50.87       56.83      7.59 o 
   0  10   7        1.78        0.96      4.76 o 
   1  10   7        9.04        9.57      4.68 o 
   2  10   7       12.74       16.90      5.07 o 
   3  10   7        0.01        0.20      3.85 o 
   4  10   7        5.74        1.87      4.21 o 
   5  10   7       17.02        6.31      4.85 o 
   6  10   7       50.76       45.11      6.92 o 
   7  10   7        7.69        8.06      5.99 o 
   8  10   7        0.57       -2.42      5.87 o 
   9  10   7       10.63       20.73     13.33 o 
 -11  11   7        6.57       10.94      6.76 o 
 -10  11   7        1.66       -1.22      5.12 o 
  -9  11   7        0.21        7.72      5.31 o 
  -8  11   7       12.33       12.71      5.42 o 
  -7  11   7       12.25       16.81      5.82 o 
  -6  11   7       31.66       36.83      6.92 o 
  -5  11   7       12.39       12.24      5.51 o 
  -4  11   7       21.76       12.26      5.75 o 
  -3  11   7        0.17        0.14      4.80 o 
  -2  11   7        2.03       -3.21      4.66 o 
  -1  11   7        3.01       -0.01      7.96 o 
   0  11   7        0.05       -4.62      4.62 o 
   1  11   7        0.44        4.72      5.18 o 
   2  11   7        4.64        7.96      4.55 o 
   3  11   7        0.57       -0.62      4.23 o 
   4  11   7       51.65       56.60      8.83 o 
   5  11   7       55.70       81.64      7.54 o 
   6  11   7        8.47        2.96      4.81 o 
   7  11   7        0.95       -0.22      5.06 o 
   8  11   7        5.08       14.52      6.04 o 
 -10  12   7       23.21       18.55      6.49 o 
  -9  12   7        2.85        3.29      5.26 o 
  -8  12   7       36.42       37.08      7.43 o 
  -7  12   7       11.34       17.93      6.38 o 
  -6  12   7        0.04        0.29      5.01 o 
  -5  12   7       14.40       18.54     10.00 o 
  -4  12   7        0.00        4.10      5.28 o 
  -3  12   7        4.73        6.56      6.50 o 
  -2  12   7        6.54        5.25      5.46 o 
  -1  12   7        1.62       -0.48      4.79 o 
   0  12   7        7.07       12.25      5.50 o 
   1  12   7       40.40       30.05      6.74 o 
   2  12   7        5.62        3.14      4.52 o 
   3  12   7       20.09       25.70      6.01 o 
   4  12   7        1.46        8.47      5.72 o 
   5  12   7        0.14        3.39      4.19 o 
   6  12   7        3.01       -1.02      5.05 o 
   7  12   7        5.08        8.61      5.58 o 
   8  12   7        1.69        5.25      8.77 o 
 -10  13   7        0.26        3.10      8.17 o 
  -9  13   7        2.88       -2.20      5.87 o 
  -8  13   7       13.41        7.24      6.22 o 
  -7  13   7        4.38        3.80      6.33 o 
  -6  13   7       11.57       14.16      6.21 o 
  -5  13   7        3.29       -4.74      4.74 o 
  -4  13   7        6.14        7.66      5.41 o 
  -3  13   7        3.50       11.86      5.84 o 
  -2  13   7        7.10       12.54      5.87 o 
  -1  13   7        9.14        0.02      5.33 o 
   0  13   7       21.02       20.43      6.39 o 
   1  13   7       29.28       27.00      6.45 o 
   2  13   7        9.80       14.38      6.40 o 
   3  13   7        0.40        4.19      4.80 o 
   4  13   7        9.54        9.18      5.40 o 
   5  13   7        3.52        7.32      4.78 o 
   6  13   7        0.01       -1.99      4.81 o 
   7  13   7        0.07       -4.67      4.67 o 
  -9  14   7        6.19        2.28      6.32 o 
  -8  14   7        7.88        4.94      6.17 o 
  -7  14   7        1.51       -5.51      5.51 o 
  -6  14   7        3.24        4.32      6.07 o 
  -5  14   7        1.39        7.91      5.66 o 
  -4  14   7        2.70        1.45      5.24 o 
  -3  14   7        0.12        0.81      4.99 o 
  -2  14   7        0.05        5.23      5.40 o 
  -1  14   7        3.79        4.54      5.63 o 
   0  14   7        6.21       13.40      5.76 o 
   1  14   7        8.86       15.98      6.16 o 
   2  14   7        2.16        0.25      5.10 o 
   3  14   7       34.68       41.79      8.12 o 
   4  14   7        0.18        3.86      5.34 o 
   5  14   7        2.20        0.34      5.51 o 
   6  14   7        2.07        0.07      4.69 o 
  -8  15   7        2.94        6.05      6.63 o 
  -7  15   7        0.57        3.73      6.28 o 
  -6  15   7        2.15       -3.42      5.45 o 
  -5  15   7        7.58       14.27      6.58 o 
  -4  15   7        0.00        0.08      5.74 o 
  -3  15   7        7.38       17.61      6.23 o 
  -2  15   7       25.32       28.10      6.68 o 
  -1  15   7       12.52        3.29     11.17 o 
   0  15   7        0.43       -3.74      5.07 o 
   1  15   7        0.27        1.55      5.55 o 
   2  15   7        5.82        9.52      6.33 o 
   3  15   7        2.39       -2.01      5.47 o 
   4  15   7        6.08        2.28      5.55 o 
   5  15   7        2.95        5.25      5.87 o 
  -7  16   7        0.13        1.28      6.42 o 
  -6  16   7        0.95       -0.66      6.12 o 
  -5  16   7       10.65       12.75      6.73 o 
  -4  16   7        4.89        7.16      6.16 o 
  -3  16   7        0.02       -1.05      5.72 o 
  -2  16   7        2.86        6.29      7.75 o 
  -1  16   7        6.91        8.12      5.75 o 
   0  16   7       10.23       13.61      6.62 o 
   1  16   7        0.06        4.45      6.09 o 
   2  16   7        1.17        2.86      6.10 o 
   3  16   7        1.10       -5.94      5.94 o 
   4  16   7        7.97       16.71      7.09 o 
  -6  17   7        0.32       -1.84      7.37 o 
  -5  17   7        1.08        8.75      6.56 o 
  -4  17   7        0.74        3.63      6.59 o 
  -3  17   7        0.18       -1.40      6.09 o 
  -2  17   7        0.57        2.99      5.97 o 
  -1  17   7        4.39        9.02      6.52 o 
   0  17   7        0.09       -1.77      5.91 o 
   1  17   7        0.00       -0.17      5.94 o 
   2  17   7        0.92       -4.02      7.37 o 
   3  17   7        3.89       10.68      6.79 o 
  -4  18   7       11.70        9.17     10.49 o 
  -3  18   7        2.87        3.11      6.57 o 
  -2  18   7        1.23       -4.81      6.14 o 
  -1  18   7        0.00       -2.43      8.82 o 
   0  18   7        0.42        5.23      6.61 o 
   1  18   7        0.00        7.16      7.86 o 
 -11   0   8        0.32       -8.22      8.22 o 
 -10   0   8        2.13       -6.84      8.51 o 
  -9   0   8        3.91       -2.49      7.84 o 
  -8   0   8        8.62       14.46      9.62 o 
  -7   0   8        0.59       -2.12      6.93 o 
  -6   0   8       40.64       53.71     10.05 o 
  -5   0   8        0.72       -1.52      7.22 o 
  -4   0   8       61.65       65.36     10.55 o 
  -3   0   8        0.21        5.52      6.67 o 
  -2   0   8      101.00      132.24     15.73 o 
  -1   0   8      233.47      215.25     16.88 o 
   0   0   8      129.41      142.11     14.48 o 
   1   0   8       28.40       28.71      9.00 o 
   2   0   8        6.32       -0.37      6.54 o 
   3   0   8       47.91       44.87     17.77 o 
   4   0   8       98.28       88.54     13.08 o 
   5   0   8       11.58       23.15      9.53 o 
   6   0   8       11.05        2.64      7.46 o 
   7   0   8        0.01        8.02      8.48 o 
   8   0   8        0.03        2.59      8.27 o 
 -11   1   8        3.52        9.05      6.53 o 
 -10   1   8        3.41        8.21      6.25 o 
  -9   1   8       12.58        9.40      5.87 o 
  -8   1   8        1.64        0.20      5.16 o 
  -7   1   8        5.17        4.41      4.96 o 
  -6   1   8        0.01        2.36      4.71 o 
  -5   1   8       11.38        1.67      6.89 o 
  -4   1   8        0.58        1.39      4.61 o 
  -3   1   8        0.09        1.42      4.56 o 
  -2   1   8       48.51       41.35      8.44 o 
  -1   1   8       97.23      102.17      9.02 o 
   0   1   8        0.74       -1.58      4.54 o 
   1   1   8        7.18       11.54      5.20 o 
   2   1   8       35.33       28.98      6.37 o 
   3   1   8       94.51      113.46     10.15 o 
   4   1   8        7.60        6.84      5.78 o 
   5   1   8        1.60       -1.46      5.41 o 
   6   1   8        1.60       -1.94      5.25 o 
   7   1   8        0.01       -3.13      5.09 o 
   8   1   8        3.57        9.28      7.27 o 
 -11   2   8        6.45       10.07      6.76 o 
 -10   2   8       11.50       16.43      6.70 o 
  -9   2   8        6.02        9.44      5.95 o 
  -8   2   8        1.48        5.50      5.36 o 
  -7   2   8        0.44       -0.87      4.43 o 
  -6   2   8       24.45       34.64      8.13 o 
  -5   2   8        1.71        2.55      5.47 o 
  -4   2   8        0.78       -3.61      5.11 o 
  -3   2   8        6.58        7.15      5.81 o 
  -2   2   8       35.86       37.71      8.17 o 
  -1   2   8        7.70        4.88      3.98 o 
   0   2   8       10.73        8.94      4.89 o 
   1   2   8        0.26        1.49      4.78 o 
   2   2   8        1.26       -4.43      4.43 o 
   3   2   8        4.42        2.32      5.29 o 
   4   2   8        3.39        2.77      4.92 o 
   5   2   8        1.78       -3.62      4.93 o 
   6   2   8        1.55        3.64      5.88 o 
   7   2   8        1.73        5.69      5.71 o 
   8   2   8        0.60       -2.24      6.27 o 
 -11   3   8        0.34       -4.65      5.62 o 
 -10   3   8       17.98       26.66      7.06 o 
  -9   3   8        2.73        4.35      5.71 o 
  -8   3   8        0.04        0.59      5.41 o 
  -7   3   8       43.91       56.51      7.79 o 
  -6   3   8        1.32       -1.71      5.45 o 
  -5   3   8        1.05        1.11      5.55 o 
  -4   3   8       11.05       13.32      5.54 o 
  -3   3   8       18.90       20.53      5.72 o 
  -2   3   8       61.48       69.39      7.66 o 
  -1   3   8       79.33       90.78      8.74 o 
   0   3   8       12.41       18.17      4.52 o 
   1   3   8       40.60       34.14      9.14 o 
   2   3   8       22.60       15.38      5.63 o 
   3   3   8        0.02       -3.22      4.92 o 
   4   3   8        0.42       -2.45      4.93 o 
   5   3   8        0.36       -1.13      6.36 o 
   6   3   8        0.20       -4.55      4.55 o 
   7   3   8        1.38       -1.12      6.23 o 
   8   3   8        0.17        0.61      6.14 o 
 -11   4   8        4.97       14.63      6.68 o 
 -10   4   8        0.65        4.95      5.84 o 
  -9   4   8       19.70       30.86      7.00 o 
  -8   4   8       19.85       28.22      6.55 o 
  -7   4   8        1.57       -1.22      6.17 o 
  -6   4   8        2.16       -5.16      5.16 o 
  -5   4   8        3.61       15.01      9.46 o 
  -4   4   8       14.41       13.16      5.34 o 
  -3   4   8       36.78       32.70      9.30 o 
  -2   4   8       62.61       70.28      7.98 o 
  -1   4   8      113.81      109.76      9.34 o 
   0   4   8        0.50       -3.07      4.52 o 
   1   4   8        4.75        6.37      4.65 o 
   2   4   8        8.32        7.46      5.07 o 
   3   4   8       31.68       31.53      6.71 o 
   4   4   8       43.20       41.73      7.41 o 
   5   4   8       10.94       30.30      6.83 o 
   6   4   8        3.32       10.61      6.14 o 
   7   4   8       10.07       11.79      6.51 o 
   8   4   8        5.73        8.48      6.47 o 
 -11   5   8       13.72       16.17      7.53 o 
 -10   5   8        0.28       -2.42      5.45 o 
  -9   5   8       33.20       34.52      7.55 o 
  -8   5   8       11.54       12.24      5.95 o 
  -7   5   8       29.60       29.46      9.34 o 
  -6   5   8        1.22       -1.63      5.98 o 
  -5   5   8        2.48       -3.46      4.69 o 
  -4   5   8        1.78        2.21      4.94 o 
  -3   5   8        1.57        6.57      5.21 o 
  -2   5   8       28.03       15.86      5.77 o 
  -1   5   8       10.11        3.70      5.08 o 
   0   5   8       13.41        4.59      5.26 o 
   1   5   8        2.80       -1.01      4.24 o 
   2   5   8       15.84       20.16      5.71 o 
   3   5   8        6.69        4.20      5.77 o 
   4   5   8        0.17        1.22      5.06 o 
   5   5   8        6.27        1.80      6.48 o 
   6   5   8        7.08       11.75      8.01 o 
   7   5   8        3.65       -0.12      5.91 o 
   8   5   8        0.02        7.93      6.80 o 
 -10   6   8        2.21        8.10      6.23 o 
  -9   6   8        0.82       -3.23      4.98 o 
  -8   6   8       17.17       13.51      8.64 o 
  -7   6   8        5.12       14.18      6.51 o 
  -6   6   8        2.56        5.60      5.28 o 
  -5   6   8       31.94       28.87      6.14 o 
  -4   6   8       56.56       57.40      7.79 o 
  -3   6   8        1.79       -4.84      4.87 o 
  -2   6   8        3.89       17.37      5.70 o 
  -1   6   8       47.15       28.56      6.65 o 
   0   6   8        0.11       -4.46      4.46 o 
   1   6   8       39.31       46.26      8.17 o 
   2   6   8        7.86        9.74      4.46 o 
   3   6   8        6.86        5.39      6.46 o 
   4   6   8        8.07        0.82      5.31 o 
   5   6   8        0.30       -1.48      5.50 o 
   6   6   8       27.44       21.27      6.92 o 
   7   6   8        5.87        1.13      6.10 o 
 -10   7   8        1.57       -2.54      5.84 o 
  -9   7   8       10.50        6.66      6.95 o 
  -8   7   8       40.19       79.93     38.13 o 
  -7   7   8       14.11       13.07      6.85 o 
  -6   7   8       13.98       14.65      5.95 o 
  -5   7   8       49.71       44.32      7.29 o 
  -4   7   8       13.92        8.64      5.69 o 
  -3   7   8        0.69       -0.35      5.17 o 
  -2   7   8       21.23       28.44      6.57 o 
  -1   7   8       28.51       30.32      6.90 o 
   0   7   8       24.15       16.50      5.29 o 
   1   7   8       17.52       13.98      6.52 o 
   2   7   8        0.11        6.29      5.65 o 
   3   7   8        6.67       10.62      5.16 o 
   4   7   8        7.72        1.02      5.43 o 
   5   7   8        2.97       12.30      6.05 o 
   6   7   8        3.51       -1.48      5.78 o 
   7   7   8        0.01       -1.54      5.93 o 
 -10   8   8        4.10       -4.01      7.40 o 
  -9   8   8        9.58       -6.23     11.48 o 
  -8   8   8       28.84       29.78     10.22 o 
  -7   8   8       58.98       79.54      9.10 o 
  -6   8   8        2.99        4.10      5.46 o 
  -5   8   8        8.52       -1.12      5.51 o 
  -4   8   8       32.51       49.28     11.33 o 
  -3   8   8       34.61       47.02      7.67 o 
  -2   8   8       52.29       48.54      7.92 o 
  -1   8   8        0.43       -4.07      5.23 o 
   0   8   8       40.10       47.85      7.67 o 
   1   8   8        2.43        6.16      4.78 o 
   2   8   8        0.07        2.17      5.04 o 
   3   8   8        0.34       -3.73      4.86 o 
   4   8   8        0.43       -3.85      5.09 o 
   5   8   8        0.01        2.16      6.13 o 
   6   8   8        0.31        7.27      6.22 o 
   7   8   8        0.07        2.60      6.24 o 
  -9   9   8       25.54       50.83     11.77 o 
  -8   9   8        0.05        1.50      6.31 o 
  -7   9   8        2.27        2.73      6.20 o 
  -6   9   8       21.76       16.37      6.24 o 
  -5   9   8        0.32       -4.67      5.13 o 
  -4   9   8       22.65       21.93      6.93 o 
  -3   9   8        2.93       -4.00      5.01 o 
  -2   9   8        1.07        0.07      5.23 o 
  -1   9   8       18.02       21.93      6.51 o 
   0   9   8        6.79        1.86      5.66 o 
   1   9   8       24.08       26.55      6.53 o 
   2   9   8       35.44       46.70      6.85 o 
   3   9   8       17.48       23.38      6.40 o 
   4   9   8        0.03        4.63      5.21 o 
   5   9   8       20.16       16.74      6.46 o 
   6   9   8        8.93        4.09      6.49 o 
  -9  10   8        0.85       -3.33     12.22 o 
  -8  10   8        3.40        3.70      6.40 o 
  -7  10   8       36.85       27.01      7.03 o 
  -6  10   8       28.38       16.37      6.44 o 
  -5  10   8        2.31        6.88      5.68 o 
  -4  10   8        1.63        0.46      5.41 o 
  -3  10   8        0.76        1.92      5.72 o 
  -2  10   8        0.45       -0.11      5.57 o 
  -1  10   8        0.09        0.48      5.66 o 
   0  10   8        0.03        2.23      5.44 o 
   1  10   8        0.72       -1.70      5.44 o 
   2  10   8       11.88       18.70      6.82 o 
   3  10   8        3.76        4.43      5.26 o 
   4  10   8        7.40       12.91      7.76 o 
   5  10   8       13.88       13.19      5.96 o 
   6  10   8        1.65        2.73      6.12 o 
  -8  11   8        0.16        5.68      6.00 o 
  -7  11   8        2.50        2.13      5.94 o 
  -6  11   8        4.27        4.42      5.61 o 
  -5  11   8        7.45        4.97      5.96 o 
  -4  11   8        9.71       10.52      6.31 o 
  -3  11   8        1.32       -5.37      5.37 o 
  -2  11   8       33.93       34.61      7.78 o 
  -1  11   8       13.29       10.00      6.05 o 
   0  11   8        0.02       -4.47      5.25 o 
   1  11   8        5.72        7.91      6.68 o 
   2  11   8        0.34        5.19      5.85 o 
   3  11   8        1.22       -0.41      5.46 o 
   4  11   8        9.36       15.51      5.69 o 
   5  11   8        3.64       -3.71      6.53 o 
  -7  12   8        0.03       -2.16      6.15 o 
  -6  12   8        1.14        0.09      5.96 o 
  -5  12   8        0.58       -1.74      5.85 o 
  -4  12   8        0.52       -5.26      5.26 o 
  -3  12   8        3.67        1.98      5.96 o 
  -2  12   8        0.29        2.69      5.90 o 
  -1  12   8        8.08       -2.00      8.01 o 
   0  12   8       12.18        7.34      6.14 o 
   1  12   8        0.28        2.10      6.08 o 
   2  12   8        2.31        1.63      5.70 o 
   3  12   8        2.41        3.58      7.17 o 
   4  12   8        3.06        0.88      6.47 o 
  -7  13   8        0.63       12.96     16.66 o 
  -6  13   8       10.50       10.44      7.48 o 
  -5  13   8        2.93        7.80      6.57 o 
  -4  13   8        3.79       10.57      6.55 o 
  -3  13   8       13.58       14.42      7.09 o 
  -2  13   8       10.64       13.44      6.70 o 
  -1  13   8        4.59       -1.87      5.90 o 
   0  13   8        1.38       -3.91      5.79 o 
   1  13   8        0.14        5.89      8.28 o 
   2  13   8        4.19        2.10      6.02 o 
   3  13   8        0.00       10.98      6.74 o 
  -5  14   8        6.18       10.97      6.49 o 
  -4  14   8        0.23        4.90      6.35 o 
  -3  14   8        3.98       12.05      6.88 o 
  -2  14   8        1.79        0.81      5.80 o 
  -1  14   8        1.75        8.50      7.05 o 
   0  14   8        0.05       -2.77      5.93 o 
   1  14   8        0.95        0.85      6.05 o 
   2  14   8        3.39       -6.01      6.01 o 
  -3  15   8        0.45        1.23      7.90 o 
  -2  15   8        0.56       13.96      7.09 o 
  -1  15   8        1.63        2.04      6.61 o 
   0  15   8       10.24       14.56      9.63 o 
  -8   1   9        1.45       -2.28      6.10 o 
  -7   1   9        2.79        1.12      7.11 o 
  -6   1   9        1.63      -11.48     11.48 o 
  -5   1   9        0.25        3.70     11.48 o 
  -3   1   9        1.27       -4.07     11.48 o 
  -2   1   9        0.18      -10.36     10.36 o 
  -1   1   9        1.64        2.93      6.56 o 
   0   1   9        3.15        1.00      5.84 o 
   1   1   9        2.94       -0.89      5.45 o 
   2   1   9        1.34        6.46      5.93 o 
   3   1   9        1.10        0.93      9.24 o 
   4   1   9        0.54        5.27      6.13 o 
   5   1   9        5.31        0.41      6.24 o 
  -8   2   9        3.24       19.86      8.06 o 
  -7   2   9       30.52       18.80     12.77 o 
  -6   2   9       26.29       52.66     12.04 o 
  -5   2   9        0.16        2.59     11.11 o 
  -4   2   9       23.77       32.95     14.07 o 
  -3   2   9       10.62        8.51     12.22 o 
  -2   2   9        3.69       -1.51      7.56 o 
  -1   2   9        4.96        1.63      6.30 o 
   0   2   9        0.00        7.44      6.65 o 
   1   2   9        0.00       -5.06      5.06 o 
   2   2   9        2.01       -2.03      5.69 o 
   3   2   9        1.96        7.32      6.11 o 
   4   2   9        1.00       -0.85      6.05 o 
   5   2   9        0.11        1.21      5.96 o 
  -8   3   9        2.76       -1.80      9.75 o 
  -7   3   9       10.85        8.98      7.48 o 
  -6   3   9       18.75       27.13     10.43 o 
  -5   3   9       20.73       20.36     12.59 o 
  -4   3   9        0.47       -4.26      7.96 o 
  -3   3   9        1.84       -3.20      7.72 o 
  -2   3   9        0.14       -5.68      7.71 o 
  -1   3   9       17.92       29.77     10.05 o 
   0   3   9       25.84       23.89      7.77 o 
   1   3   9        4.44        3.56      6.71 o 
   2   3   9        0.17        1.50      5.92 o 
   3   3   9       20.28       13.68      7.09 o 
   4   3   9       18.77       28.74      8.04 o 
   5   3   9        4.90        6.22      6.68 o 
  -8   4   9        0.52        1.42      9.29 o 
  -7   4   9        0.95        3.83      9.00 o 
  -6   4   9        4.16        1.71      8.72 o 
  -5   4   9        4.63        3.29      9.33 o 
  -4   4   9        7.66       -3.52      8.11 o 
  -3   4   9        2.33       -7.14      8.05 o 
  -2   4   9        6.68       13.38      7.36 o 
  -1   4   9       31.32       20.11     15.21 o 
   0   4   9       42.31       41.89      8.75 o 
   1   4   9        0.72        3.84      6.67 o 
   2   4   9       54.96       82.99     13.68 o 
   3   4   9       17.84       32.64      7.52 o 
   4   4   9        1.72        7.99      6.68 o 
  -7   5   9        1.36       -7.57      8.45 o 
  -6   5   9        0.24       -2.80      8.00 o 
  -5   5   9        0.61        2.26      6.70 o 
  -4   5   9        3.96       12.61      7.17 o 
  -3   5   9       11.82       17.43      8.04 o 
  -2   5   9        9.50       11.21      7.41 o 
  -1   5   9       23.61       21.07      8.05 o 
   0   5   9        7.09       -7.59      8.24 o 
   1   5   9        0.50       -2.45     12.01 o 
   2   5   9       10.32       18.05     10.80 o 
   3   5   9        2.94       -2.70      7.96 o 
   4   5   9        0.99       -0.26      6.26 o 
  -7   6   9       13.22       18.58     10.54 o 
  -6   6   9        0.03        0.45      8.36 o 
  -5   6   9        1.04       -5.43      6.90 o 
  -4   6   9       10.08        8.52      7.80 o 
  -3   6   9        0.26        0.30      6.90 o 
  -2   6   9       18.47       17.05      7.83 o 
  -1   6   9        5.10       11.40      7.45 o 
   0   6   9        0.20       -5.62      5.62 o 
   1   6   9       24.68       20.19      7.95 o 
   2   6   9       10.06       20.52     11.39 o 
   3   6   9       15.88       20.16      8.88 o 
   4   6   9       22.55       29.61      7.51 o 
  -7   7   9        0.19       -3.33     15.18 o 
  -6   7   9        0.45       -0.43      6.86 o 
  -5   7   9        0.24        1.14      7.47 o 
  -4   7   9        1.10        2.36      6.32 o 
  -3   7   9       11.46       15.43      7.03 o 
  -2   7   9        5.65        0.24      7.01 o 
  -1   7   9        1.84       -2.67      6.99 o 
   0   7   9        0.46        5.00      7.69 o 
   1   7   9        1.15       -5.23      5.23 o 
   2   7   9        2.11        0.98      7.19 o 
   3   7   9        1.56       -7.04      8.90 o 
  -6   8   9        0.67       -3.99      9.22 o 
  -5   8   9        3.06        1.78      6.52 o 
  -4   8   9        2.00       16.56      7.24 o 
  -3   8   9        0.15       -2.15      6.22 o 
  -2   8   9        1.71       -8.11      8.11 o 
  -1   8   9       45.23       30.55     11.13 o 
   0   8   9       15.58       10.89      7.71 o 
   1   8   9        8.00        4.39      8.23 o 
   2   8   9       13.55       11.50     10.01 o 
   3   8   9        1.34       10.73      9.42 o 
  -5   9   9        0.68       -2.71      6.61 o 
  -4   9   9        0.09       -3.89      6.30 o 
  -3   9   9        4.35        9.15      6.85 o 
  -2   9   9       25.96       45.20      8.67 o 
  -1   9   9       29.39       54.84     10.67 o 
   0   9   9        1.83        4.30      8.34 o 
   1   9   9       12.57       30.65      9.14 o 
   2   9   9        0.36        9.67      7.92 o 
  -4  10   9        1.68        2.48      7.58 o 
  -3  10   9        0.06       -2.37      6.54 o 
  -2  10   9        6.49        7.44      7.14 o 
  -1  10   9        0.91       -7.37      7.37 o 
   0  10   9        1.11        2.52      8.63 o 
                                                 
